# Supplementary material for: Long term persistence of clonal malaria parasite Plasmodium falciparum lineages in the Colombian Pacific region
Source: BMC Genet. 2013 Jan 7;14:2. doi: 10.1186/1471-2156-14-2 (PMC3563461; doi:10.1186/1471-2156-14-2)
Supplement: Additional file 1 — Single nucleotide polymorphisms (SNPs) used for genotyping Colombian P. falciparum samples from the Pacific region. Detailed information of the 384 coding SNPs used for the GoldenGate® genotyping assay including SNP location, synonymous or non-synonymous SNP status, gene information and summary of the performance of each SNP during the genotyping assay are shown. [file 1471-2156-14-2-S1.xls]

## Sheet: SNPs for genotyping.
Additional file 1. 384 Single Nucleotide polymorphism used to genotype Colombian P. falciparum samples from the Pacific region.
Chromosome size	[SNP ID]	[Gene ID]				predictive gene funtion	SNPs failures		Non informative SNPs (MONOMORPHICS)	Informative (monoclonal vs policlonal)	250 most informative SNPs	[Gene strand]	[Coding]	[Non-synonymous]
Chromosome 1	MAL01-145461	PFA0165c				- conserved Plasmodium protein, unknown function				x	x	rev	yes	not
	MAL01-156173	PFA0175w				- conserved Plasmodium protein, unknown function	x					fw	yes	not
	MAL01-167547	PFA0185w				- conserved Plasmodium protein, unknown function				x	x	fw	yes	yes
	MAL01-180568	PFA0205w				- conserved Plasmodium membrane protein, unknown function	x					fw	yes	yes
	MAL01-389906	PFA0490w				- conserved Plasmodium protein, unknown function				x	x	fw	yes	yes
	MAL01-407853	PFA0515w				- phosphatidylinositol-4-phosphate-5-kinase				x		fw	yes	yes
Chromosome 2	MAL02-131505	PFB0125c				- conserved Plasmodium protein, unknown function				x	x	rev	yes	yes
	MAL02-194835	PFB0195c				- conserved Plasmodium protein, unknown function				x	x	rev	yes	not
	MAL02-255652	PFB0280w				- EPSP-SK, putative				x	x	fw	yes	yes
	MAL02-278285	PFB0310c				- merozoite surface protein 4			x			rev	yes	yes
	MAL02-290673	PFB0325c				- serine repeat antigen 8 (SERA-8)				x	x	rev	yes	yes
	MAL02-294544	PFB0330c				- serine repeat antigen 7 (SERA-7)				x	x	rev	yes	yes
	MAL02-297021	PFB0330c				- serine repeat antigen 7 (SERA-7)				x	x	rev	yes	yes
	MAL02-311390	PFB0345c				- serine repeat antigen 4 (SERA-4)	x					rev	yes	yes
	MAL02-322398	PFB0360c				- serine repeat antigen 1 (SERA-1)				x	x	rev	yes	not
	MAL02-417203	PFB0460c				- conserved Plasmodium protein, unknown function				x	x	rev	yes	yes
	MAL02-471045	PFB0520w				- protein kinase, putative	x					fw	yes	yes
	MAL02-503292	PFB0555c				- conserved Plasmodium membrane protein, unknown function			x			rev	yes	yes
	MAL02-510210	PFB0560w				- conserved Plasmodium protein, unknown function				x	x	fw	yes	yes
	MAL02-514461	PFB0560w				- conserved Plasmodium protein, unknown function				x	x	fw	yes	yes
	MAL02-539146	PFB0595w				- heat shock 40 kDa protein, putative			x			fw	yes	yes
	MAL02-569613	PFB0640c				- sec31p putative				x	x	rev	yes	yes
	MAL02-608790	PFB0675w				- conserved Plasmodium membrane protein, unknown function				x	x	fw	yes	yes
	MAL02-660994	PFB0730w				- DEAD/DEAH box helicase, putative				x	x	fw	yes	yes
	MAL02-671972	PFB0745w				- conserved Plasmodium protein, unknown function				x		fw	yes	not
	MAL02-680916	PFB0755w				- conserved Plasmodium protein, unknown function				x	x	fw	yes	yes
	MAL02-723983	PFB0820c				- conserved Plasmodium protein, unknown function				x	x	rev	yes	not
	MAL02-792270	PFB0910w				- Plasmodium exported protein, unknown function				x	x	fw	yes	yes
Chromosome 3	MAL03-139623	PFC0125w				- ABC transporter, (TAP family), putative				x	x	fw	yes	not
	MAL03-188232	PFC0170c				- dihydrolipoamide acyltransferase, putative			x			rev	yes	yes
	MAL03-192822	PFC0175w				- IBR domain protein, putative				x	x	fw	yes	yes
	MAL03-201261	PFC0185w				- membrane skeletal protein IMC1-related				x		fw	yes	yes
	MAL03-218898	PFC0210c				- circumsporozoite (CS) protein				x		rev	yes	yes
	MAL03-355045	PFC0345w				- conserved Plasmodium protein, unknown function				x	x	fw	yes	yes
	MAL03-616924	PFC0640w				- CSP and TRAP-related protein (CTRP)			x			fw	yes	yes
	MAL03-666808	PFC0725c				- formate-nitrate transporter, putative				x	x	rev	yes	yes
	MAL03-714600	PFC0770c				- kinesin-like protein, putative				x	x	rev	yes	yes
	MAL03-715816	PFC0770c				- kinesin-like protein, putative				x		rev	yes	yes
	MAL03-778573	PFC0820w				- conserved Plasmodium protein, unknown function	x					fw	yes	not
	MAL03-849722	PFC0905c				- conserved Plasmodium protein, unknown function				x	x	rev	yes	yes
Chromosome 4	MAL04-1047450	PFD1075w				serpentine receptor, putative	x					fw	yes	not
	MAL04-134941	PFD0100c				- surface-associated interspersed gene 4.1, (SURFIN4.1)				x	x	rev	yes	yes
	MAL04-163143	PFD0120w				RIF pseudogene, RIFIN pseudogene				x	x	fw	yes	yes
	MAL04-186631	PFD0150w				- conserved Plasmodium protein, unknown function	x					fw	yes	yes
	MAL04-193196	PFD0160w				- conserved Plasmodium protein, unknown function				x	x	fw	yes	yes
	MAL04-273727	PFD0240c				- 6-cysteine protein, putative				x	x	rev	yes	not
	MAL04-282592	PFD0250c				- Sec24-like protein, putative				x	x	rev	yes	yes
	MAL04-307321	PFD0265w				- pre-mRNA splicing factor, putative				x	x	fw	yes	yes
	MAL04-342497	PFD0320c				- conserved Plasmodium protein, unknown function				x	x	rev	yes	yes
	MAL04-361423	PFD0340c				- conserved Plasmodium protein, unknown function				x	x	rev	yes	yes
	MAL04-422595	PFD0425w				- conserved protein, unknown function				x	x	fw	yes	yes
	MAL04-441887	PFD0445c				- conserved Plasmodium protein, unknown function				x	x	rev	yes	not
	MAL04-469608	PFD0487c				- actin-like protein, putative				x	x	rev	yes	not
	MAL04-473346	PFD0495c				- conserved Plasmodium protein, unknown function				x		rev	yes	yes
	MAL04-515294	PFD0555c				- conserved Plasmodium protein, unknown function				x	x	rev	yes	yes
	MAL04-544408	PFD0595w				- conserved Apicomplexan protein, unknown function				x	x	fw	yes	not
	MAL04-610477	PFD0640c				- rifin	x					rev	yes	yes
	MAL04-637111	PFD0685c				- chromosome associated protein, putative				x	x	rev	yes	not
	MAL04-666150	PFD0705c				- conserved protein, unknown function				x	x	rev	yes	yes
	MAL04-680633	PFD0735c				- conserved Plasmodium protein, unknown function				x	x	rev	yes	yes
	MAL04-702725	PFD0765w				- RING zinc finger protein, putative				x	x	fw	yes	yes
	MAL04-743758	PFD0815c				- conserved Plasmodium protein, unknown function			x			rev	yes	yes
	MAL04-755220	PFD0830w				- bifunctional dihydrofolate reductase-thymidylate synthase				x	x	fw	yes	yes
	MAL04-772972	PFD0840w				- conserved Plasmodium protein, unknown function				x	x	fw	yes	yes
	MAL04-782790	PFD0840w				- conserved Plasmodium protein, unknown function			x			fw	yes	yes
	MAL04-799238	PFD0870w				- conserved Plasmodium protein, unknown function				x	x	fw	yes	yes
	MAL04-809686	PFD0872w				- conserved Plasmodium protein, unknown function				x	x	fw	yes	yes
	MAL04-846290	PFD0900w				- conserved Plasmodium protein, unknown function				x	x	fw	yes	not
	MAL04-872322	PFD0940w				- conserved Plasmodium protein, unknown function				x	x	fw	yes	yes
	MAL04-888179	PFD0965W				- phosphatidylinositol 4-kinase, putative				x		fw	yes	yes
	MAL04-894155	PFD0965W				- phosphatidylinositol 4-kinase, putative				x	x	fw	yes	yes
	MAL04-895873	PFD0965W				- phosphatidylinositol 4-kinase, putative				x	x	fw	yes	yes
	MAL04-905957	PFD0970c				- zinc finger protein, putative				x		rev	yes	yes
	MAL04-908410	PFD0970c				- zinc finger protein, putative	x					rev	yes	yes
	MAL04-915180	PFD0975w				- RIO-like kinase				x	x	fw	yes	yes
	MAL04-934434	PFD0985w				- transcription factor with AP2 domain(s), putative				x	x	fw	yes	not
	MAL04-936350	PFD0990w				- ribosome recycling factor, putative				x	x	fw	yes	yes
	MAL04-991586	PFD1025w				erythrocyte membrane protein 1 (PfEMP1)-like pseudogene				x	x	fw	yes	yes
	MAL04-994352	PFD1030c				- conserved Plasmodium protein, unknown function				x	x	rev	yes	yes
Chromosome 5	MAL05-1043649	PFE1250w				- acyl-CoA synthetase, PfACS10				x	x	fw	yes	yes
	MAL05-1048871	PFE1255w				- conserved Plasmodium protein, unknown function	x					fw	yes	yes
	MAL05-1108440	PFE1325w				- conserved Plasmodium protein, unknown function				x		fw	yes	yes
	MAL05-1188652	PFE1445c				- conserved Plasmodium protein, unknown function				x	x	rev	yes	not
	MAL05-1217046	PFE1485w				- conserved Plasmodium protein, unknown function				x	x	fw	yes	yes
	MAL05-132132	PFE0155w				- conserved Plasmodium protein, unknown function				x	x	fw	yes	not
	MAL05-144161	PFE0170c				- protein kinase, putative				x	x	rev	yes	not
	MAL05-192222	PFE0235c				conserved Plasmodium protein, unknown function				x	x	rev	yes	yes
	MAL05-278013	PFE0325w				conserved Plasmodium protein, unknown function				x		fw	yes	yes
	MAL05-329493	PFE0395c				- 6-cysteine protein, putative				x	x	rev	yes	yes
	MAL05-348577	PFE0420c				- guanidine nucleotide exchange factor				x		rev	yes	yes
	MAL05-364227	PFE0435c				- single-strand binding protein, putative				x	x	rev	yes	yes
	MAL05-369684	PFE0440w				- conserved Plasmodium protein, unknown function				x	x	fw	yes	yes
	MAL05-383150	PFE0450w				- chromosome condensation protein, putative				x	x	fw	yes	yes
	MAL05-396039	PFE0465c				- RNA polymerase I				x	x	rev	yes	yes
	MAL05-426361	PFE0500c				- conserved Plasmodium protein, unknown function				x	x	rev	yes	not
	MAL05-475275	PFE0560c				- MORN repeat protein, putative				x	x	rev	yes	yes
	MAL05-622362	PFE0750c				- RNA recognition motif, putative				x	x	rev	yes	not
	MAL05-668859	PFE0805w				- cation-transporting ATPase 1				x	x	fw	yes	yes
	MAL05-680743	PFE0815w				- tRNA pseudouridine synthase, putative				x	x	fw	yes	not
	MAL05-734299	PFE0870w				- transcriptional regulator, putative				x	x	fw	yes	not
	MAL05-796712	PFE0970w				- cytochrome c oxidase assembly protein (heme A: farnesyltransferase), putative				x	x	fw	yes	not
	MAL05-798464	PFE0975c				- 40S ribosomal protein S24, putative				x	x	rev	yes	yes
	MAL05-831868	PFE1010w				- protein phosphatase, putative				x	x	fw	yes	not
	MAL05-855820	PFE1045c				- conserved Plasmodium protein, unknown function				x	x	rev	yes	not
	MAL05-908821	PFE1120w				- conserved Plasmodium protein, unknown function				x	x	fw	yes	yes
	MAL05-931601	PFE1120w				- conserved Plasmodium protein, unknown function				x	x	fw	yes	yes
Chromosome 6	MAL06-1040345	PFF1240w				- poly(A) polymerase PAP, putative				x		fw	yes	not
	MAL06-1141115	PFF1365c				- HECT-domain (ubiquitin-transferase), putative				x		rev	yes	yes
	MAL06-1167508	PFF1370w				- protein kinase PK4			x			fw	yes	yes
	MAL06-1231274	PFF1440w				- SET domain protein, putative				x		fw	yes	yes
	MAL06-123303	PFF0145w				- conserved Plasmodium protein, unknown function			x			fw	yes	yes
	MAL06-148357	PFF0175c				- conserved Plasmodium protein, unknown function				x	x	rev	yes	yes
	MAL06-159081	PFF0185c				- conserved Plasmodium protein, unknown function				x	x	rev	yes	not
	MAL06-182962	PFF0210w				- conserved Plasmodium protein, unknown function				x	x	fw	yes	not
	MAL06-232628	PFF0275c				- nucleoside diphosphate kinase, putative			x			rev	yes	yes
	MAL06-261657	PFF0305c				- ubiquitin conjugating enzyme E2, putative				x	x	rev	yes	yes
	MAL06-312410	PFF0370w				- para-hydroxybenzoate--polyprenyltransferase (4- hydroxybenzoate octaprenyltransferase), putative				x	x	fw	yes	yes
	MAL06-315729	PFF0375c				- conserved Plasmodium protein, unknown function				x	x	rev	yes	yes
	MAL06-324079	PFF0380w				- conserved Plasmodium protein, unknown function	x					fw	yes	yes
	MAL06-327977	PFF0380w				- conserved Plasmodium protein, unknown function				x	x	fw	yes	not
	MAL06-378824	PFF0445w				- conserved Plasmodium protein, unknown function				x	x	fw	yes	not
	MAL06-404675	PFF0470w				- conserved Plasmodium protein, unknown function				x	x	fw	yes	yes
	MAL06-408695	PFF0475w				- hypothetical protein				x		fw	yes	yes
	MAL06-417465	PFF0480w				- conserved Plasmodium protein, unknown function				x	x	fw	yes	yes
	MAL06-510590	PFF0590c				- homologue of human HSPC025				x	x	rev	yes	yes
	MAL06-543115	PFF0645c				- integral membrane protein, putative			x			rev	yes	yes
	MAL06-576984	PFF0670w				- transcription factor with AP2 domain(s), putative			x			fw	yes	yes
	MAL06-581030	PFF0675c				- myosin E				x	x	rev	yes	yes
	MAL06-624284	PFF0730c				- enoyl-acyl carrier reductase			x			rev	yes	not
	MAL06-654198	PFF0755c				- conserved Plasmodium protein, unknown function				x	x	rev	yes	yes
	MAL06-724026	PFF0845c				- erythrocyte membrane protein 1, PfEMP1	x					rev	yes	not
	MAL06-778792	PFF0905w				- Transport protein particle (TRAPP) component, putative				x		fw	yes	yes
	MAL06-851976	PFF0995c				- Merozoite surface protein 10, MSP10				x		rev	yes	yes
	MAL06-909067	PFF1075w				- conserved Plasmodium protein, unknown function				x	x	fw	yes	not
	MAL06-938236	PFF1105c				- chorismate synthase				x	x	rev	yes	not
	MAL06-967351	PFF1145c				- protein kinase, putative			x			rev	yes	not
Chromosome 7	MAL07-1032581	MAL7P1.125				- conserved Plasmodium protein, unknown function			x			fw	yes	not
	MAL07-1101281	MAL7P1.134				- conserved Plasmodium protein, unknown function				x		rev	yes	yes
	MAL07-1122074	MAL7P1.138				- conserved Plasmodium membrane protein, unknown function				x	x	fw	yes	yes
	MAL07-1184520	MAL7P1.147				- ubiquitin carboxyl-terminal hydrolase, putative				x	x	rev	yes	yes
	MAL07-1225730	MAL7P1.152				- conserved Plasmodium protein, unknown function				x	x	fw	yes	yes
	MAL07-1312030	PF07_0123				- mRNA (N6-adenosine)-methyltransferase, putative				x		fw	yes	not
	MAL07-1314717	MAL7P1.160				- conserved Plasmodium protein, unknown function				x	x	fw	yes	not
	MAL07-1318034	PF07_0124				- MYND finger protein, putative				x	x	rev	yes	not
	MAL07-140666	MAL7P1.6				- Plasmodium exported protein (hyp12), unknown function	x					fw	yes	not
	MAL07-160670	PF07_0008				- Plasmodium exported protein, unknown function				x		rev	yes	yes
	MAL07-178000	PF07_0012				- conserved Plasmodium protein, unknown function				x	x	rev	yes	yes
	MAL07-202721	MAL7P1.14				- conserved Plasmodium protein, unknown function				x		rev	yes	yes
	MAL07-261458	PF07_0017				- phosphoinositide-binding protein, putative			x			fw	yes	yes
	MAL07-277102	MAL7P1.19				- ubiquitin transferase, putative				x	x	rev	yes	not
	MAL07-281602	MAL7P1.19				- ubiquitin transferase, putative				x	x	rev	yes	not
	MAL07-283525	MAL7P1.19				- ubiquitin transferase, putative				x	x	rev	yes	yes
	MAL07-395232	MAL7P1.208				- rifin-like protein	x					fw	yes	yes
	MAL07-447456	PF07_0032				- Cg8 protein			x			rev	yes	not
	MAL07-464121	PF07_0035				- cg1 protein				x		fw	yes	yes
	MAL07-465824	PF07_0035				- cg1 protein				x		fw	yes	not
	MAL07-466994	PF07_0035				- cg1 protein				x		fw	yes	not
	MAL07-468170	PF07_0036				- Cg6 protein				x		rev	yes	yes
	MAL07-471481	PF07_0037				- Cg2 protein			x			rev	yes	yes
	MAL07-537094	PF07_0044				- conserved Plasmodium protein, unknown function				x	x	rev	yes	yes
	MAL07-661675	MAL7P1.58				- Pfmc-2TM Maurer's cleft two transmembrane protein	x					fw	yes	yes
	MAL07-665556	MAL7P1.61				erythrocyte membrane protein 1 (PfEMP1) pseudogene				x	x	fw	yes	not
	MAL07-669786	MAL7P1.65				- conserved Plasmodium protein, unknown function				x		fw	yes	yes
	MAL07-754638	PF07_0065				- zinc transporter, putative				x		fw	yes	not
	MAL07-759449	PF07_0066				- conserved Plasmodium protein, unknown function			x			fw	yes	not
	MAL07-772810	MAL7P1.77				- conserved Plasmodium protein, unknown function				x		fw	yes	yes
	MAL07-782206	PF07_0068				- cysteine desulfurase, putative	x					fw	yes	yes
	MAL07-870505	MAL7P1.92				- cysteine repeat modular protein 2, putative				x		rev	yes	yes
	MAL07-872109	MAL7P1.92				- cysteine repeat modular protein 2, putative				x		rev	yes	yes
	MAL07-891591	MAL7P1.97				- conserved Plasmodium protein, unknown function			x			fw	yes	yes
	MAL07-939760	PF07_0085				- ferrodoxin reductase-like protein	x					fw	yes	not
	MAL07-961949	PF07_0086				- conserved Plasmodium membrane protein, unknown function	x					fw	yes	yes
Chromosome 8	MAL08-1113364	MAL8P1.24				- conserved Plasmodium protein, unknown function				x	x	fw	yes	yes
	MAL08-1122713	MAL8P1.23				- ubiquitin-protein ligase 1, putative				x	x	rev	yes	yes
	MAL08-1191793	MAL8P1.18				- conserved Plasmodium protein, unknown function				x	x	rev	yes	yes
	MAL08-1204308	PF08_0012				- SET domain protein, putative				x		fw	yes	yes
	MAL08-1238679	PF08_0008				- conserved Plasmodium protein, unknown function				x	x	rev	yes	yes
	MAL08-1249200	MAL8P1.11				- conserved Plasmodium membrane protein, unknown function				x	x	fw	yes	yes
	MAL08-170632	PF08_0130				- WD-repeat protein, putative	x					rev	yes	yes
	MAL08-324349	MAL8P1.136				- conserved Plasmodium protein, unknown function				x	x	rev	yes	yes
	MAL08-329153	PF08_0117				- AAA family ATPase, putative				x	x	rev	yes	yes
	MAL08-414103	MAL8P1.123				- conserved Plasmodium protein, unknown function				x	x	fw	yes	yes
	MAL08-415215	MAL8P1.123				- conserved Plasmodium protein, unknown function				x	x	fw	yes	not
	MAL08-418882	PF08_0108				- plasmepsin X				x	x	rev	yes	not
	MAL08-423288	MAL8P1.122				- Ubiquitin regulatory protein, putative				x	x	fw	yes	not
	MAL08-452587	PF08_0105				- rifin	x					fw	yes	yes
	MAL08-455853	PF08_0104				- rifin	x					fw	yes	yes
	MAL08-472454	PF08_0102				- asparagine-rich antigen Pfa55-14				x	x	rev	yes	not
	MAL08-477431	PF08_0101				- conserved Plasmodium protein, unknown function				x	x	fw	yes	not
	MAL08-502175	PF08_0100				- ruvB-like DNA helicase, putative				x	x	rev	yes	not
	MAL08-506860	MAL8P1.112				- conserved Plasmodium protein, unknown function				x	x	rev	yes	not
	MAL08-510277	MAL8P1.111				- JmjC domain containing protein				x	x	rev	yes	not
	MAL08-550806	PF08_0095				- dihydropteroate synthetase				x	x	fw	yes	yes
	MAL08-598974	MAL8P1.101				- RNA binding protein, putative				x	x	fw	yes	not
	MAL08-620258	PF08_0088				- conserved Plasmodium protein, unknown function				x	x	rev	yes	yes
	MAL08-682727	PF08_0075				- 60S ribosomal protein L13-2, putative				x	x	fw	yes	yes
	MAL08-702678	MAL8P1.88				- conserved Plasmodium protein, unknown function				x	x	fw	yes	not
	MAL08-740413	MAL8P1.82				- Vacuolar sorting protein VPS9, putative				x	x	rev	yes	not
	MAL08-745929	PF08_0066				- lipoamide dehydrogenase, putative			x			fw	yes	yes
	MAL08-753870	MAL8P1.80				- conserved Plasmodium protein, unknown function				x	x	rev	yes	yes
	MAL08-772654	PF08_0062				- adenylate kinase				x		fw	yes	yes
	MAL08-857561	PF08_0055				- U3 small nucleolar ribonucleoprotein protein, putative			x			rev	yes	not
	MAL08-880658	PF08_0050				- MAC/Perforin, putative				x	x	fw	yes	yes
	MAL08-960286	PF08_0042				- ATP-dependent RNA helicase prh1, putative				x		rev	yes	yes
	MAL08-992462	MAL8P1.47				- conserved Plasmodium protein, unknown function				x	x	fw	yes	yes
	MAL08-998189	PF08_0036				- Pfsec23				x	x	fw	yes	not
Chromosome 9	MAL09-1142293	PFI1385c				- conserved Plasmodium protein, unknown function				x	x	rev	yes	yes
	MAL09-1179845	PFI1445w				- High molecular weight rhoptry protein-2				x		fw	yes	yes
	MAL09-1203161	PFI1475w				- merozoite surface protein 1 precursor			x			fw	yes	yes
	MAL09-1204316	PFI1475w				- merozoite surface protein 1 precursor				x	x	fw	yes	yes
	MAL09-1206830	PFI1475w				- merozoite surface protein 1 precursor				x	x	fw	yes	yes
	MAL09-231063	PFI0240c				- Cu2+ -transporting ATPase, Cu2+ transporter				x	x	rev	yes	yes
	MAL09-265315	PFI0260c				- dynein heavy chain, putative				x	x	rev	yes	yes
	MAL09-367178	PFI0375w				- apicoplast ribosomal protein L35 precursor, putative				x		fw	yes	not
	MAL09-478750	PFI0505c				- selenide water dikinase, putative				x	x	rev	yes	yes
	MAL09-597888	PFI0685w				- pseudouridylate synthase, putative				x	x	fw	yes	not
	MAL09-609338	PFI0695c				- phospholipid or glycerol acyltransferase, putative				x		rev	yes	yes
	MAL09-634010	PFI0725c				- GINS complex subunit Psf3, putative				x	x	rev	yes	yes
	MAL09-759053	PFI0900w				- conserved Plasmodium protein, unknown function				x		fw	yes	yes
	MAL09-917254	PFI1110w				- glutamine synthetase, putative				x	x	fw	yes	not
Chromosome 10	MAL10-1038408	PF10_0242				- conserved Plasmodium protein, unknown function	x					fw	yes	not
	MAL10-1047321	PF10_0244				- formin 2, putative				x	x	rev	yes	yes
	MAL10-1228500	PF10_0294				- RNA helicase, putative				x	x	rev	yes	not
	MAL10-1281631	PF10_0311				- protein phosphatase inhibitor, putative				x	x	fw	yes	yes
	MAL10-1322020	PF10_0321				- conserved Plasmodium protein, unknown function				x	x	fw	yes	yes
	MAL10-1389364	PF10_0341				- tRNA pseudouridine synthase D, putative				x	x	rev	yes	not
	MAL10-1391783	PF10_0342				- probable protein, unknown function				x	x	fw	yes	not
	MAL10-1434063	PF10_0355				- erythrocyte membrane protein, putative	x					fw	yes	not
	MAL10-1519672	PF10_0374				- Pf11-1 protein				x	x	fw	yes	not
	MAL10-190158	PF10_0045				- conserved Plasmodium membrane protein, unknown function				x	x	rev	yes	yes
	MAL10-193971	PF10_0045				- conserved Plasmodium membrane protein, unknown function	x					rev	yes	yes
	MAL10-303698	PF10_0075				- transcription factor with AP2 domain(s), putative				x	x	rev	yes	yes
	MAL10-520255	PF10_0131				- conserved Plasmodium protein, unknown function				x		rev	yes	yes
	MAL10-662898	PF10_0161				- Plasmodium exported protein (PHISTc), unknown function	x					rev	yes	yes
	MAL10-996032	PF10_0231				- conserved Plasmodium protein, unknown function				x	x	fw	yes	yes
Chromosome 11	MAL11-1020133	PF11_0271				- ThiF family protein, putative				x	x	rev	yes	yes
	MAL11-1038073	PF11_0276				- conserved Plasmodium protein, unknown function				x	x	rev	yes	not
	MAL11-1188633	PF11_0318				- PF16 protein, putative				x	x	fw	yes	not
	MAL11-1191858	PF11_0319				- mitochondrial rpoD precursor, putative	x					fw	yes	yes
	MAL11-1243997	PF11_0330				- conserved Plasmodium protein, unknown function				x	x	rev	yes	yes
	MAL11-1271589	PF11_0338				- aquaglyceroporin				x	x	fw	yes	yes
	MAL11-1275603	PF11_0340				- conserved Plasmodium protein, unknown function				x	x	fw	yes	not
	MAL11-1295603	PF11_0344				- apical membrane antigen 1, AMA1				x	x	fw	yes	yes
	MAL11-1321195	PF11_0351				- heat shock protein hsp70 homologue				x	x	fw	yes	yes
	MAL11-1507874	PF11_0395				- guanylyl cyclase			x			rev	yes	yes
	MAL11-1509521	PF11_0395				- guanylyl cyclase				x	x	rev	yes	yes
	MAL11-1748611	PF11_0452				- conserved Plasmodium protein, unknown function				x	x	fw	yes	yes
	MAL11-1752891	PF11_0453				- carbohydrate kinase, putative				x	x	rev	yes	not
	MAL11-1791173	PF11_0464				- Ser/Thr protein kinase, putative				x	x	rev	yes	yes
	MAL11-1802198	PF11_0465				- dynamin-like protein				x		rev	yes	not
	MAL11-334262	PF11_0091				- transcription factor with AP2 domain(s), putative			x			rev	yes	yes
	MAL11-386092	PF11_0540				- conserved Plasmodium protein, unknown function				x	x	rev	yes	yes
	MAL11-565294	PF11_0158				- conserved Plasmodium protein, unknown function				x	x	fw	yes	yes
	MAL11-593539	PF11_0165				- falcipain-2A				x	x	rev	yes	yes
	MAL11-637435	PF11_0175				- heat shock protein 101, putative				x	x	rev	yes	yes
	MAL11-683964	PF11_0186				- conserved Plasmodium protein, unknown function				x	x	rev	yes	not
	MAL11-753549	PF11_0206				- conserved Plasmodium protein, unknown function				x	x	fw	yes	yes
	MAL11-769993	PF11_0211				- conserved Plasmodium protein, unknown function				x		rev	yes	yes
	MAL11-773903	PF11_0212				- tRNA nucleotidyltransferase, putative				x	x	fw	yes	yes
	MAL11-792549	PF11_0217				- conserved Plasmodium membrane protein, unknown function				x	x	fw	yes	not
	MAL11-828595	PF11_0226				- petidase, M16 family				x	x	rev	yes	yes
	MAL11-874947	PF11_0239				- calcium-dependent protein kinase, putative				x	x	fw	yes	yes
	MAL11-902533	PF11_0241				- Myb-like DNA-binding domain, putative	x					rev	yes	not
	MAL11-920191	PF11_0243				- leucine-rich repeat protein 11, LRR11				x	x	fw	yes	not
	MAL11-968080	PF11_0256				- pyruvate dehydrogenase E1 component, alpha subunit, putative				x	x	fw	yes	yes
	MAL11-987252	PF11_0262				- conserved Plasmodium protein, unknown function				x	x	fw	yes	not
Chromosome 12	MAL12-1078311	PFL1285c				- proliferating cell nuclear antigen 2				x	x	rev	yes	not
	MAL12-1098624	PFL1315w				- potassium channel, putative				x		fw	yes	yes
	MAL12-1131596	PFL1340c				- conserved Plasmodium protein, unknown function	x					rev	yes	not
	MAL12-1156125	PFL1375w				- conserved Plasmodium protein, unknown function				x	x	fw	yes	not
	MAL12-1175809	PFL1395c				- conserved Plasmodium protein, unknown function	x					rev	yes	yes
	MAL12-1212106	PFL1425w				- t-complex protein 1, gamma subunit, putative				x	x	fw	yes	not
	MAL12-1214787	PFL1430c				- conserved Plasmodium protein, unknown function				x	x	rev	yes	yes
	MAL12-1400880	PFL1620w				- asparagine/aspartate rich protein, putative				x	x	fw	yes	yes
	MAL12-1598773	PFL1865w				- conserved Plasmodium protein, unknown function				x	x	fw	yes	not
	MAL12-175811	PFL0165c				- conserved Plasmodium protein, unknown function				x	x	rev	yes	yes
	MAL12-1761552	PFL1990c				- conserved Plasmodium protein, unknown function				x	x	rev	yes	yes
	MAL12-1835479	PFL2110c				- conserved protein, unknown function				x		rev	yes	not
	MAL12-1936912	PFL2235w				- conserved Plasmodium protein, unknown function			x			fw	yes	not
	MAL12-1998790	PFL2335w				- conserved Plasmodium protein, unknown function	x					fw	yes	yes
	MAL12-2046726	PFL2405c				- PFG377 protein				x	x	rev	yes	not
	MAL12-2048762	PFL2405c				- PFG377 protein				x		rev	yes	yes
	MAL12-2050164	PFL2405c				- PFG377 protein				x	x	rev	yes	not
	MAL12-2119221	PFL2505c				- rhoptry neck protein 3, putative				x	x	rev	yes	yes
	MAL12-266319	PFL0295c				- conserved Plasmodium membrane protein, unknown function				x		rev	yes	yes
	MAL12-381783	PFL0410w				- cysteine repeat modular protein 3, putative				x	x	fw	yes	yes
	MAL12-399322	PFL0425c				- conserved Plasmodium protein, unknown function				x	x	rev	yes	yes
	MAL12-501778	PFL0560c				- minichromosome maintenance protein, putative	x					rev	yes	not
	MAL12-529412	PFL0590c				- non-SERCA-type Ca2+ -transporting P-ATPase				x	x	rev	yes	yes
	MAL12-646259	PFL0770w				- seryl-tRNA synthetase, putative				x	x	fw	yes	not
	MAL12-654995	PFL0790w				- conserved Plasmodium membrane protein, unknown function	x					fw	yes	yes
	MAL12-659812	PFL0800c				- CelTOS, putative				x		rev	yes	yes
	MAL12-698129	PFL0855c				- conserved Plasmodium protein, unknown function				x	x	rev	yes	not
	MAL12-702015	PFL0865w				- conserved protein, unknown function				x	x	fw	yes	not
	MAL12-726595	PFL0895c				- conserved Plasmodium protein, unknown function				x	x	rev	yes	not
	MAL12-767841	PFL0935c				- erythrocyte membrane protein 1, PfEMP1	x					rev	yes	not
	MAL12-802737	PFL0970w				- pre-mRNA splicing factor, putative				x	x	fw	yes	not
	MAL12-837692	PFL1010c				- conserved Plasmodium protein, unknown function	x					rev	yes	yes
	MAL12-839896	PFL1010c				- conserved Plasmodium protein, unknown function				x	x	rev	yes	not
	MAL12-857238	PFL1030w				- membrane skeletal protein, putative				x	x	fw	yes	yes
	MAL12-858494	PFL1030w				- membrane skeletal protein, putative				x	x	fw	yes	yes
	MAL12-907255	PFL1085w				- transcription factor with AP2 domain(s), putative				x	x	fw	yes	yes
	MAL12-943330	PFL1125w				- phospholipid-transporting ATPase, putative				x	x	fw	yes	not
Chromosome 13	MAL13-1013875	MAL13P1.133				- conserved Plasmodium membrane protein, unknown function				x	x	rev	yes	yes
	MAL13-1056653	MAL13P1.137				- conserved Plasmodium protein, unknown function	x					fw	yes	not
	MAL13-1078290	MAL13P1.140				- conserved Plasmodium protein, unknown function	x					rev	yes	yes
	MAL13-1147054	PF13_0161				- conserved Plasmodium protein, unknown function			x			fw	yes	yes
	MAL13-1399233	PF13_0190				- conserved Plasmodium protein, unknown function				x	x	fw	yes	not
	MAL13-1466620	PF13_0201				- Thrombospondin-related anonymous protein, TRAP				x		rev	yes	yes
	MAL13-1482905	PF13_0203				- conserved Plasmodium protein, unknown function			x			rev	yes	yes
	MAL13-150118	MAL13P1.14				- ATP dependent DEAD-box helicase, putative				x	x	fw	yes	yes
	MAL13-157016	PF13_0015				- conserved Plasmodium protein, unknown function	x					fw	yes	yes
	MAL13-1596183	MAL13P1.202				- conserved Plasmodium protein, unknown function				x	x	rev	yes	not
	MAL13-159660	PF13_0016				- methyl transferase-like protein, putative				x	x	fw	yes	yes
	MAL13-1661997	PF13_0230				- conserved Plasmodium membrane protein, unknown function				x	x	rev	yes	yes
	MAL13-1675272	PF13_0233				- myosin A				x		fw	yes	yes
	MAL13-1709066	PF13_0237				- conserved Plasmodium protein, unknown function				x	x	rev	yes	yes
	MAL13-1716352	MAL13P1.216				- DNA helicase, putative				x	x	fw	yes	not
	MAL13-1777097	MAL13P1.405				- erythrocyte membrane protein pfemp3, putative				x	x	rev	yes	yes
	MAL13-2010440	PF13_0264				- ubiquitin-activating enzyme E1, putative			x			fw	yes	not
	MAL13-2013867	PF13_0265				- conserved Plasmodium protein, unknown functio				x		rev	yes	yes
	MAL13-2057632	MAL13P1.260				- conserved Plasmodium protein, unknown function				x		fw	yes	yes
	MAL13-208503	MAL13P1.19				- peptidase, putative				x		rev	yes	yes
	MAL13-2383027	MAL13P1.296				- conserved Plasmodium protein, unknown function				x	x	fw	yes	yes
	MAL13-2470584	MAL13P1.308				- conserved Plasmodium protein, unknown function				x	x	fw	yes	yes
	MAL13-2477441	MAL13P1.308				- conserved Plasmodium protein, unknown function				x	x	fw	yes	yes
	MAL13-2553416	MAL13P1.320				- conserved Plasmodium membrane protein, unknown function				x	x	fw	yes	yes
	MAL13-2672190	MAL13P1.336				- conserved Plasmodium protein, unknown function				x	x	fw	yes	yes
	MAL13-2704604	MAL13P1.342				- conserved Plasmodium protein, unknown function				x	x	fw	yes	yes
	MAL13-2727793	MAL13P1.346				- DNA repair endonuclease, putative	x					rev	yes	yes
	MAL13-353364	MAL13P1.37				- conserved Plasmodium protein, unknown function				x	x	rev	yes	yes
	MAL13-639415	PF13_0085				- serine/threonine protein kinase				x	x	fw	yes	yes
	MAL13-714924	PF13_0095				- DNA replication licensing factor MCM4-related				x	x	fw	yes	not
	MAL13-784757	PF13_0104				- conserved Plasmodium protein, unknown function				x		fw	yes	not
	MAL13-853413	PF13_0120				- conserved Plasmodium protein, unknown function				x	x	fw	yes	yes
	MAL13-942637	MAL13P1.124				- conserved Plasmodium protein, unknown function				x	x	fw	yes	not
Chromosome 14	MAL14-1103685	PF14_0260				- metabolite/drug transporter, putative				x	x	fw	yes	not
	MAL14-1106081	PF14_0261				- proliferation-associated protein 2g4, putative				x	x	rev	yes	not
	MAL14-1161488	PF14_0273				- rRNA (adenosine-2'-O-)-methyltransferase, putative				x	x	fw	yes	yes
	MAL14-1173745	PF14_0277				- coatamer protein, beta subunit, putative				x		fw	yes	yes
	MAL14-1179582	PF14_0278				- ATP-dependent DNA helicase, putative	x					fw	yes	not
	MAL14-1199721	PF14_0282				- conserved protein, unknown function				x	x	rev	yes	not
	MAL14-120299	PF14_0031				- conserved Plasmodium protein, unknown function			x			rev	yes	yes
	MAL14-1239414	PF14_0294				- mitogen-activated protein kinase 1			x			rev	yes	not
	MAL14-1351143	PF14_0319				- conserved Plasmodium protein, unknown function			x			rev	yes	yes
	MAL14-1381429	PF14_0326				- dynein-related AAA-type ATPase				x		rev	yes	not
	MAL14-1384240	PF14_0326				- dynein-related AAA-type ATPase	x					rev	yes	not
	MAL14-1392975	PF14_0326				- dynein-related AAA-type ATPase				x	x	rev	yes	yes
	MAL14-1405313	PF14_0327				- methionine aminopeptidase, type II, putative				x	x	fw	yes	not
	MAL14-1454903	PF14_0340				- conserved Plasmodium protein, unknown function				x	x	rev	yes	not
	MAL14-1482198	PF14_0344				- conserved Plasmodium protein, unknown function				x	x	fw	yes	yes
	MAL14-1666060	PF14_0387				- Major Facilitator Superfamily, putative				x		fw	yes	yes
	MAL14-1755387	PF14_0407				- guanine nucleotide exchange factor, putative	x					fw	yes	not
	MAL14-1792905	PF14_0415				- dephospho-CoA kinase, putative				x		rev	yes	not
	MAL14-1818960	PF14_0419				- conserved Plasmodium protein, unknown function				x	x	rev	yes	yes
	MAL14-1903017	PF14_0441				- pyruvate dehydrogenase E1 beta subunit, putative				x	x	rev	yes	yes
	MAL14-201791	PF14_0055				- BOP1-like protein, putative				x	x	rev	yes	not
	MAL14-2135724	PF14_0495				- rhoptry neck protein 2			x			fw	yes	yes
	MAL14-2181307	PF14_0506				- conserved Plasmodium protein, unknown function				x	x	fw	yes	yes
	MAL14-221707	PF14_0059				- conserved Plasmodium protein, unknown function				x	x	fw	yes	yes
	MAL14-2245074	PF14_0522				- conserved Plasmodium protein, unknown function	x					rev	yes	yes
	MAL14-2275535	PF14_0530				- ferlin, putative				x	x	rev	yes	yes
	MAL14-2373291	PF14_0551				- conserved Plasmodium protein, unknown function				x	x	rev	yes	yes
	MAL14-2536420	PF14_0594				- conserved Plasmodium protein, unknown function				x	x	rev	yes	yes
	MAL14-2615028	PF14_0613				- conserved Plasmodium membrane protein, unknown function				x	x	fw	yes	yes
	MAL14-2752309	PF14_0641				- 1-deoxy-D-xylulose 5-phosphate reductoisomerase				x	x	fw	yes	not
	MAL14-2816701	PF14_0654				- aminophospholipid transporter, putative				x	x	fw	yes	not
	MAL14-2919418	PF14_0681				- diacylglycerol kinase, putative				x		rev	yes	not
	MAL14-3001159	PF14_0706				- conserved Plasmodium protein, unknown function				x		rev	yes	yes
	MAL14-3009282	PF14_0707				- conserved Plasmodium protein, unknown function				x	x	fw	yes	yes
	MAL14-3017815	PF14_0708				- probable protein, unknown function				x	x	rev	yes	yes
	MAL14-3043465	PF14_0711				- DNA repair metallo-beta-lactamase protein, putative				x	x	fw	yes	not
	MAL14-3121659	PF14_0726				- conserved Plasmodium protein, unknown function	x					fw	yes	yes
	MAL14-3124740	PF14_0727				- conserved Plasmodium protein, unknown function				x	x	fw	yes	yes
	MAL14-3126540	PF14_0727				- conserved Plasmodium protein, unknown function				x	x	fw	yes	yes
	MAL14-312693	PF14_0080				- conserved Plasmodium protein, unknown function				x	x	fw	yes	yes
	MAL14-334976	PF14_0084				- conserved Plasmodium protein, unknown function				x	x	rev	yes	not
	MAL14-442134	PF14_0108				- conserved Plasmodium protein, unknown function				x	x	fw	yes	yes
	MAL14-564339	PF14_0140				- conserved Plasmodium protein, unknown function				x	x	rev	yes	not
	MAL14-580188	PF14_0143				- Atypical protein kinase, ABC-1 family, putative			x			rev	yes	yes
	MAL14-722436	PF14_0173				cyclic nucleotide-binding protein, putative				x	x	fw	yes	yes
	MAL14-832589	PF14_0195				- conserved Plasmodium protein, unknown function				x	x	rev	yes	yes
	MAL14-860816	PF14_0201				- surface protein, Pf113				x	x	fw	yes	yes
	MAL14-911764	PF14_0216				- conserved Plasmodium protein, unknown function				x	x	fw	yes	yes	Non syn
						Total	43		34	307	250		384	258	syn
														126
