# Supplementary material for: Long term persistence of clonal malaria parasite Plasmodium falciparum lineages in the Colombian Pacific region
Source: BMC Genet. 2013 Jan 7;14:2. doi: 10.1186/1471-2156-14-2 (PMC3563461; doi:10.1186/1471-2156-14-2)
Supplement: Additional file 2 — Validation of P. falciparum genotyped SNPs using reference strains (controls) performing comparison between them and against PlasmoDB SNPs data. Bead Studio package output comparisons between technical replicates for reference strains (Dd2, HB3, 7G8 and Santa Lucia) and comparisons between genotyped reference samples (n = 9) and SNP alleles from PlasmoDB. Alleles expected for each SNP are shown in the SNP/OPA column. Alleles expected for the P. falciparum reference genome (3D7 strain) and the major and minor allele are also shown. [file 1471-2156-14-2-S2.xlsx]

## Sheet: validation of SNPs
Additional file 2. Validation of Plasmodium falciparum controls between them and against PlasmoDb.
SNPs Information						Control samples. Comparison between technical replicates (same reference samples from diferent plates)																		Allele Information from PLASMODB
#	Chromosome-SNP	SNP/OPA	3D7 Alelle	Major allele	Minor allele	DD2(plate1)	DD2(plate4)	concordance	HB3 (plate1)	HB3 (plate3)	concordance	7G8 (plate2)	7G8 (plate3)	concordance	S.LUCIA (plate2)	S.LUCIA (plate3)	conconrdance	K1	FCB	3D7	V1_S	FCC2		MAYOR ALLELE										MINOR ALLELE
1	MAL01-145461	[T/C]	C	T	C	AA	AA	TRUE	BB	BB	TRUE	BB	BB	TRUE	AA	AA	TRUE	AA	AA	BB	AA	AA		Dd2		V1_S		S.Lucia			K1			HB3	3D7
2	MAL01-156173	[A/G]	G	A	G	AA	AB	FALSE	BB	BB	TRUE	AA	AB	FALSE	BB	BB	TRUE	AA	AA	BB	AA	AA				FCB	V1_S	7G8		Dd2	FCC2			S.Lucia	3D7	HB3
3	MAL01-167547	[T/C]	A	A	G	AA	AA	TRUE	BB	BB	TRUE	BB	BB	TRUE	BB	BB	TRUE	BB	BB	AA	AA	AA			Dd2		3D7	7G8								HB3	S.Lucia
4	MAL01-180568	[T/C]	C	C	T	BB	BB	TRUE	BB	BB	TRUE	AA	AA	TRUE	BB	AA	FALSE	--	BB	BB	AB	AB		Dd2								3D7	HB3		V1_S	S.Lucia	7G8
5	MAL01-389906	[T/G]	C	C	A	AA	AA	TRUE	BB	BB	TRUE	BB	BB	TRUE	AA	AA	TRUE	BB	AA	BB	BB	BB		7G8	FCC2	K1		V1_S	3D7	HB3					Dd2	S.Lucia
6	MAL01-407853	[T/C]	A	A	G	BB	BB	TRUE	AA	AA	TRUE	BB	BB	TRUE	AA	AB	FALSE	AA	BB	AA	BB	BB			3D7			HB3		K1				FCC2	Dd2	7G8
7	MAL02-131505	[T/A]	T	A	T	AA	AA	TRUE	BB	BB	TRUE	AA	AA	TRUE	BB	BB	TRUE	AA	AA	BB	AA	AA			FCB		V1_S	Dd2	FCC2	7G8	K1				HB3	3D7
8	MAL02-194835	[A/G]	A	A	G	BB	BB	TRUE	AA	AA	TRUE	BB	BB	TRUE	AA	AA	TRUE	AA	AA	AA	BB	BB		HB3				3D7						V1_S		Dd2	7G8
9	MAL02-255652	[G/C]	G	G	C	BB	BB	TRUE	BB	BB	TRUE	AA	AA	TRUE	BB	BB	TRUE	BB	BB	BB	BB	BB		3D7	Dd2	K1		V1_S	FCC2		HB3			7G8
10	MAL02-278285	[T/C]	T	T	C	BB	BB	TRUE	AA	AA	TRUE	BB	BB	TRUE	BB	BB	TRUE	BB	AA	AA	AA	BB		HB3		V1_S		FCB	3D7					7G8		S.Lucia	FCC2	Dd2
11	MAL02-290673	[A/T]	T	A	T	BB	BB	TRUE	--	AA	FALSE	BB	BB	TRUE	BB	BB	TRUE	BB	BB	AA	BB	BB		Dd2	7G8	V1_S		K1		FCC2				HB3	3D7
12	MAL02-294544	[A/C]	G	G	T	AA	AA	TRUE	BB	BB	TRUE	AA	AA	TRUE	AA	AA	TRUE	BB	BB	BB	BB	BB				V1_S			3D7	HB3	K1			Dd2		7G8
13	MAL02-297021	[A/G]	A	G	A	BB	BB	TRUE	AA	AA	TRUE	BB	BB	TRUE	BB	BB	TRUE	BB	BB	AA	BB	BB		Dd2	K1		FCC2	V1_S	7G8		S.Lucia				3D7	HB3
14	MAL02-311390	[T/C]	C	C	T	AA	AA	TRUE	BB	BB	TRUE	BB	BB	TRUE	AA	AA	TRUE	BB	BB	BB	AA	AA			HB3			3D7							S.Lucia	Dd2	FCC2	V1_S
15	MAL02-322398	[A/G]	A	A	G	AA	AA	TRUE	AA	AA	TRUE	BB	BB	TRUE	AA	AA	TRUE	AA	BB	AA	AA	AA			V1_S	S.Lucia	Dd2	3D7	K1	HB3				7G8
16	MAL02-417203	[A/G]	C	C	T	AA	AA	TRUE	AA	AA	TRUE	BB	BB	TRUE	BB	BB	TRUE	AA	AA	BB	AA	AA			7G8		3D7							HB3			Dd2
17	MAL02-471045	[A/G]	A	A	G	AA	AA	TRUE	BB	BB	TRUE	AA	AA	TRUE	BB	AB	FALSE	BB	BB	AA	BB	BB		3D7	7G8										FCB	HB3	V1_S
18	MAL02-503292	[A/T]	A	T	A	AA	AA	TRUE	AA	AA	TRUE	AA	AA	TRUE	--	AA	FALSE	AA	AA	--	AA	AA			FCC2				7G8	Dd2				3D7	HB3	S.Lucia
19	MAL02-510210	[A/G]	A	A	G	BB	BB	TRUE	BB	BB	TRUE	AA	AA	TRUE	AA	AA	TRUE	AA	AA	AA	AA	AA				7G8	3D7							Dd2	HB3
20	MAL02-514461	[A/C]	G	G	T	AA	AA	TRUE	AA	AA	TRUE	BB	BB	TRUE	AA	AA	TRUE	AA	AA	BB	AA	BB		3D7		7G8			FCC2					HB3	Dd2		V1_S
21	MAL02-539146	[A/G]	A	A	G	AA	AA	TRUE	AA	AA	TRUE	AA	AA	TRUE	AA	AA	TRUE	AA	AA	AA	AA	AA		3D7	FCC2		V1_S	S.Lucia				K1		HB3	7G8		Dd2
22	MAL02-569613	[A/G]	A	G	A	BB	BB	TRUE	AA	AA	TRUE	BB	BB	TRUE	AA	AB	FALSE	BB	BB	AA	BB	BB		FCB	FCC2			Dd2	7G8							HB3	S.Lucia	3D7
23	MAL02-608790	[A/G]	A	A	G	BB	BB	TRUE	AA	AA	TRUE	BB	BB	TRUE	AA	AA	TRUE	BB	BB	AA	BB	BB		HB3		3D7									7G8	K1		Dd2
24	MAL02-660994	[T/C]	T	T	C	BB	BB	TRUE	AA	AA	TRUE	BB	BB	TRUE	BB	BB	TRUE	AA	BB	AA	BB	AA			HB3		K1	FCC2	3D7					Dd2	7G8	V1_S
25	MAL02-671972	[T/G]	A	C	A	BB	BB	TRUE	BB	BB	TRUE	AA	AA	TRUE	AA	AA	TRUE	BB	BB	AA	BB	BB		FCC2	Dd2	K1			V1_S	HB3				7G8		3D7
26	MAL02-680916	[A/C]	A	A	C	AA	AA	TRUE	AA	AA	TRUE	BB	BB	TRUE	AA	AA	TRUE	AA	AA	AA	AA	AA		Dd2		3D7	HB3	FCC2	S.Lucia		V1_S						7G8
27	MAL02-723983	[T/C]	G	A	G	AA	AA	TRUE	AA	AA	TRUE	AA	AA	TRUE	BB	BB	TRUE	AA	BB	BB	BB	AA		FCC2		HB3	Dd2	7G8						S.Lucia			3D7
28	MAL02-792270	[A/G]	A	G	A	BB	BB	TRUE	BB	BB	TRUE	AA	AA	TRUE	BB	BB	TRUE	AA	BB	AA	BB	BB			FCB	Dd2	HB3	V1_S	FCC2					K1	7G8		3D7
29	MAL03-139623	[A/C]	G	T	G	AA	AA	TRUE	BB	BB	TRUE	AA	AA	TRUE	BB	BB	TRUE	AA	BB	BB	AA	AA			K1		Dd2	FCC2	7G8						HB3		3D7
30	MAL03-188232	[A/G]	C	T	C	AA	AA	TRUE	BB	BB	TRUE	AA	AA	TRUE	BB	BB	TRUE	AA	AA	BB	AA	AA						Dd2			7G8			HB3	S.Lucia	3D7
31	MAL03-192822	[A/C]	A	A	C	BB	BB	TRUE	AA	AA	TRUE	BB	BB	TRUE	AA	AA	TRUE	BB	BB	AA	BB	BB			HB3			3D7						V1_S	FCC2	7G8	Dd2	K1
32	MAL03-201261	[A/G]	G	A	G	--	--	TRUE	--	--	TRUE	BB	BB	TRUE	--	BB	FALSE	--	--	BB	--	--		HB3			Dd2								3D7	7G8
33	MAL03-218898	[G/C]	G	G	C	BB	BB	TRUE	AA	AA	TRUE	BB	BB	TRUE	AA	AA	TRUE	BB	BB	AA	BB	BB					3D7		HB3					FCC2	V1_S		7G8	Dd2
34	MAL03-355045	[A/C]	G	G	T	BB	BB	TRUE	BB	BB	TRUE	AA	AA	TRUE	BB	BB	TRUE	BB	AA	BB	AA	BB		Dd2	3D7		FCC2			HB3				7G8		V1_S		FCB
35	MAL03-616924	[T/C]	A	A	G	AA	AA	TRUE	AA	AA	TRUE	BB	BB	TRUE	AA	AA	TRUE	AA	AA	AA	AA	AA			3D7	HB3		Dd2		V1_S				7G8
36	MAL03-666808	[G/C]	G	C	G	BB	BB	TRUE	BB	BB	TRUE	AA	AA	TRUE	BB	BB	TRUE	BB	BB	AA	BB	BB		V1_S	HB3	S.Lucia	Dd2					FCC2			3D7	7G8
37	MAL03-714600	[A/G]	C	C	T	BB	BB	TRUE	AA	AA	TRUE	BB	BB	TRUE	AA	AA	TRUE	BB	BB	BB	BB	BB		3D7	FCC2			7G8	K1	V1_S	Dd2			HB3
38	MAL03-715816	[T/C]	T	T	C	BB	BB	TRUE	AA	AA	TRUE	BB	BB	TRUE	AA	AA	TRUE	BB	BB	AA	AA	BB		HB3		V1_S			S.Lucia	3D7					Dd2		7G8	FCC2
39	MAL03-778573	[A/G]	C	C	T	--	--	TRUE	AA	AA	TRUE	--	--	TRUE	AA	AA	TRUE	--	--	BB	--	--		FCC2	Dd2	K1			7G8	V1_S	3D7			HB3
40	MAL03-849722	[T/C]	T	C	T	BB	BB	TRUE	BB	BB	TRUE	BB	BB	TRUE	AA	AA	TRUE	BB	BB	AA	BB	BB		FCC2	K1	Dd2		V1_S				HB3	7G8		S.Lucia		3D7
41	MAL04-134941	[T/G]	C	C	A	AA	AA	TRUE	AA	AA	TRUE	BB	BB	TRUE	AA	AB	FALSE	AA	BB	BB	BB	BB		Dd2	V1_S			7G8	K1					HB3		FCC2		3D7
42	MAL04-163143	[A/G]	G	G	A	BB	BB	TRUE	BB	BB	TRUE	BB	BB	TRUE	BB	BB	TRUE	--	--	BB	BB	--		FCB					3D7	V1_S	FCC2	7G8		K1	HB3	Dd2
43	MAL04-186631	[A/G]	G	G	A	BB	BB	TRUE	BB	BB	TRUE	BB	AB	FALSE	AB	AB	TRUE	AB	BB	BB	BB	AA		V1_S		HB3	3D7	7G8							S.Lucia	K1
44	MAL04-193196	[G/C]	G	G	C	BB	BB	TRUE	AA	AA	TRUE	BB	BB	TRUE	AA	AA	TRUE	BB	BB	BB	BB	BB		7G8	3D7										HB3
45	MAL04-273727	[T/C]	G	G	A	AA	AA	TRUE	AA	AA	TRUE	BB	BB	TRUE	BB	BB	TRUE	AA	AA	BB	AA	BB		3D7			7G8	K1	V1_S		Dd2	FCC2			S.Lucia	HB3
46	MAL04-282592	[T/C]	T	T	C	BB	BB	TRUE	BB	BB	TRUE	BB	BB	TRUE	AA	AA	TRUE	AA	AA	AA	AA	AA				S.Lucia	3D7	FCC2						HB3	Dd2	K1
47	MAL04-307321	[T/C]	G	G	A	BB	BB	TRUE	AA	AA	TRUE	BB	BB	TRUE	BB	BB	TRUE	BB	AA	BB	BB	BB			V1_S		FCC2	K1	S.Lucia	3D7				Dd2	7G8		HB3
48	MAL04-342497	[T/C]	T	T	C	BB	BB	TRUE	AA	AA	TRUE	AA	AA	TRUE	AA	AA	TRUE	AA	BB	AA	AA	AA		S.Lucia	K1	3D7	FCC2	Dd2										HB3
49	MAL04-361423	[T/C]	C	C	T	BB	BB	TRUE	AA	AA	TRUE	BB	BB	TRUE	AA	AA	TRUE	AA	AA	BB	BB	BB				3D7	V1_S		7G8	K1	FCC2	S.Lucia		Dd2		FCB		HB3
50	MAL04-422595	[T/C]	A	G	A	BB	BB	TRUE	AA	AA	TRUE	BB	BB	TRUE	AA	AA	TRUE	BB	BB	AA	BB	BB			Dd2	V1_S	3D7		7G8					K1		HB3
51	MAL04-441887	[A/G]	G	G	A	BB	BB	TRUE	AA	AA	TRUE	BB	BB	TRUE	AA	AA	TRUE	AA	AA	BB	BB	BB		Dd2	7G8	FCC2			V1_S					HB3	S.Lucia		3D7
52	MAL04-469608	[A/G]	A	A	G	BB	BB	TRUE	BB	BB	TRUE	AA	AA	TRUE	BB	BB	TRUE	AA	AA	AA	AA	AA		FCC2	3D7	Dd2	7G8							HB3		FCB				K1
53	MAL04-473346	[T/A]	T	A	T	BB	BB	TRUE	BB	BB	TRUE	BB	BB	TRUE	BB	BB	TRUE	BB	BB	BB	BB	BB		3D7	K1		FCC2		7G8	V1_S				Dd2		S.Lucia		HB3
54	MAL04-515294	[A/T]	A	A	T	BB	BB	TRUE	AA	AA	TRUE	BB	BB	TRUE	AA	AA	TRUE	AA	BB	BB	BB	BB			7G8	K1		V1_S	Dd2							S.Lucia	3D7
55	MAL04-544408	[A/C]	A	C	A	AA	AA	TRUE	BB	BB	TRUE	AA	AA	TRUE	BB	BB	TRUE	BB	BB	AA	AA	BB				V1_S		7G8		3D7	Dd2				S.Lucia	HB3
56	MAL04-610477	[T/A]	T	T	A	--	AB	FALSE	--	AA	FALSE	AA	AA	TRUE	AA	AA	TRUE	AA	--	AA	AA	AB		K1	FCC2		HB3			S.Lucia				Dd2			7G8	3D7
57	MAL04-637111	[A/G]	T	T	C	BB	BB	TRUE	AA	AA	TRUE	BB	BB	TRUE	AA	AA	TRUE	BB	BB	AA	BB	AA			K1	7G8		3D7							HB3	FCC2
58	MAL04-666150	[A/G]	C	C	T	BB	BB	TRUE	AA	AA	TRUE	BB	BB	TRUE	AA	AA	TRUE	BB	AA	BB	BB	BB		FCC2	S.Lucia		3D7	HB3							V1_S	7G8	K1
59	MAL04-680633	[T/G]	C	C	A	BB	BB	TRUE	AA	AA	TRUE	AA	AA	TRUE	BB	BB	TRUE	BB	BB	BB	BB	BB		7G8		3D7		Dd2						HB3
60	MAL04-702725	[T/C]	T	T	C	BB	BB	TRUE	AA	AA	TRUE	AA	AA	TRUE	BB	BB	TRUE	BB	BB	AA	BB	BB					Dd2	S.Lucia	3D7	FCC2	V1_S			HB3		7G8
61	MAL04-743758	[A/C]	T	T	G	AA	AA	TRUE	AA	AA	TRUE	AA	AA	TRUE	AA	AA	TRUE	AA	AA	AA	AA	AA		K1		3D7		HB3				7G8		FCB	S.Lucia	Dd2					V1_S
62	MAL04-755220	[T/A]	A	A	T	BB	BB	TRUE	AA	AA	TRUE	BB	BB	TRUE	AA	AA	TRUE	AA	AA	AA	BB	AA		V1_S	3D7	Dd2				HB3							K1		7G8
63	MAL04-772972	[A/C]	G	G	T	BB	BB	TRUE	BB	BB	TRUE	AA	AA	TRUE	AA	AA	TRUE	BB	AA	BB	AA	AA			HB3		S.Lucia		3D7					V1_S		7G8	Dd2
64	MAL04-782790	[A/G]	G	A	G	AA	AA	TRUE	AA	AA	TRUE	BB	BB	TRUE	AA	AA	TRUE	AA	AA	BB	AA	AA			K1		3D7	HB3		Dd2				7G8	FCC2		FCB
65	MAL04-799238	[A/C]	C	C	A	BB	BB	TRUE	AA	AA	TRUE	BB	BB	TRUE	AA	AA	TRUE	BB	BB	BB	BB	BB		V1_S		FCC2	Dd2	HB3							3D7	7G8
66	MAL04-809686	[T/C]	G	G	A	AA	AA	TRUE	BB	BB	TRUE	AA	AA	TRUE	BB	BB	TRUE	BB	BB	BB	BB	BB			V1_S	3D7	7G8	Dd2								HB3
67	MAL04-846290	[A/G]	A	G	A	BB	BB	TRUE	BB	BB	TRUE	AA	AA	TRUE	BB	BB	TRUE	BB	BB	AA	BB	BB		HB3	3D7	K1			V1_S						Dd2	7G8
68	MAL04-872322	[A/C]	T	G	T	BB	BB	TRUE	BB	BB	TRUE	AA	AA	TRUE	BB	BB	TRUE	BB	BB	AA	BB	BB		FCC2		HB3	S.Lucia	V1_S	K1	Dd2						7G8	3D7
69	MAL04-888179	[T/G]	A	A	C	AA	AA	TRUE	AA	AA	TRUE	BB	BB	TRUE	AA	AA	TRUE	AA	AA	AA	AA	AA		Dd2	V1_S	HB3		K1			FCC2				7G8	3D7
70	MAL04-894155	[A/C]	C	C	A	BB	BB	TRUE	--	AA	FALSE	BB	BB	TRUE	--	BB	FALSE	BB	BB	BB	BB	BB		S.Lucia		V1_S	FCC2	HB3	Dd2	3D7					7G8
71	MAL04-895873	[T/A]	T	T	A	AA	AA	TRUE	AA	AA	TRUE	BB	BB	TRUE	AA	AA	TRUE	BB	AA	AA	AA	AA			3D7	Dd2	K1	7G8							HB3		S.Lucia
72	MAL04-905957	[T/C]	T	C	T	AA	AA	TRUE	BB	BB	TRUE	AA	AA	TRUE	BB	BB	TRUE	BB	BB	AA	BB	BB		HB3			S.Lucia	3D7		V1_S	Dd2				K1	7G8
73	MAL04-908410	[T/C]	T	T	C	BB	BB	TRUE	AA	AA	TRUE	BB	BB	TRUE	AB	AA	FALSE	AA	BB	AA	BB	BB		HB3	FCB	K1	FCC2							7G8	Dd2	3D7
74	MAL04-915180	[A/T]	A	A	T	AA	AA	TRUE	BB	BB	TRUE	AA	AA	TRUE	BB	BB	TRUE	AA	AA	AA	BB	AA		3D7		HB3	K1							FCB	7G8	Dd2
75	MAL04-934434	[T/C]	A	A	G	BB	BB	TRUE	AA	AA	TRUE	BB	BB	TRUE	AA	AA	TRUE	AA	AA	AA	AA	AA				Dd2		7G8	K1	3D7		FCC2			S.Lucia	V1_S	HB3
76	MAL04-936350	[T/G]	A	A	C	BB	BB	TRUE	BB	BB	TRUE	AA	AA	TRUE	BB	BB	TRUE	AA	AA	AA	BB	BB			3D7	V1_S		HB3	K1	FCC2	S.Lucia			Dd2	7G8
77	MAL04-991586	[A/C]	C	C	A	AA	AA	TRUE	BB	BB	TRUE	AA	AA	TRUE	BB	BB	TRUE	AA	AA	BB	AA	BB		3D7	7G8									Dd2	HB3	S.Lucia
78	MAL04-994352	[T/A]	T	A	T	AA	AA	TRUE	AA	AA	TRUE	BB	BB	TRUE	BB	BB	TRUE	AA	AA	BB	BB	AA		FCC2			3D7		HB3					K1	V1_S		7G8
79	MAL04-1047450	[A/G]	C	T	C	--	--	TRUE	BB	BB	TRUE	--	--	TRUE	BB	BB	TRUE	--	--	BB	--	BB		FCC2	HB3	K1		FCB						V1_S	7G8			3D7
80	MAL05-132132	[T/C]	C	C	T	AA	AA	TRUE	AA	AA	TRUE	BB	BB	TRUE	AA	BB	FALSE	AA	BB	BB	AA	AA		HB3		Dd2		FCB	3D7					7G8	FCC2
81	MAL05-144161	[A/C]	T	G	T	BB	BB	TRUE	BB	BB	TRUE	AA	AA	TRUE	BB	BB	TRUE	BB	BB	AA	BB	BB		HB3	Dd2	FCC2			3D7					7G8
82	MAL05-192222	[A/G]	T	T	C	BB	BB	TRUE	BB	BB	TRUE	AA	AA	TRUE	BB	BB	TRUE	BB	BB	AA	AA	BB			3D7	FCC2			HB3					Dd2	K1		7G8
83	MAL05-278013	[A/C]	G	G	T	AA	AA	TRUE	BB	BB	TRUE	AA	AA	TRUE	BB	BB	TRUE	AA	AA	BB	AA	AA		Dd2	S.Lucia	V1_S	FCC2				K1	HB3		7G8		3D7
84	MAL05-329493	[A/C]	T	G	T	BB	BB	TRUE	AA	AA	TRUE	AA	AA	TRUE	BB	BB	TRUE	AA	BB	AA	BB	AA		Dd2				7G8						3D7	S.Lucia	HB3	FCC2
85	MAL05-348577	[T/A]	T	T	A	BB	BB	TRUE	BB	BB	TRUE	BB	BB	TRUE	BB	BB	TRUE	BB	BB	BB	BB	BB		3D7		7G8								V1_S	Dd2	K1		FCC2	S.Lucia
86	MAL05-364227	[T/C]	C	C	T	BB	BB	TRUE	AA	AA	TRUE	BB	BB	TRUE	BB	BB	TRUE	AA	BB	BB	BB	BB			V1_S		FCC2			S.Lucia	Dd2				7G8	3D7
87	MAL05-369684	[A/C]	A	C	A	BB	BB	TRUE	BB	BB	TRUE	AA	AA	TRUE	AA	AA	TRUE	BB	BB	AA	BB	BB			3D7		7G8							S.Lucia		FCC2	Dd2	K1
88	MAL05-383150	[G/C]	G	G	C	BB	BB	TRUE	BB	BB	TRUE	AA	AA	TRUE	AA	AA	TRUE	BB	BB	AA	BB	BB		3D7				HB3							V1_S		7G8	Dd2	FCC2
89	MAL05-396039	[T/C]	T	C	T	BB	BB	TRUE	BB	BB	TRUE	AA	AA	TRUE	BB	BB	TRUE	BB	BB	AA	BB	BB			V1_S	S.Lucia		Dd2							K1	7G8	HB3	3D7
90	MAL05-426361	[T/C]	G	G	A	AA	AA	TRUE	AA	AA	TRUE	BB	BB	TRUE	AA	AA	TRUE	AA	AA	BB	AA	AA		K1	FCC2	7G8	3D7	Dd2							HB3
91	MAL05-475275	[T/C]	T	C	T	BB	BB	TRUE	BB	BB	TRUE	AA	AA	TRUE	BB	BB	TRUE	BB	BB	AA	BB	BB		Dd2	3D7	7G8										HB3
92	MAL05-622362	[A/G]	C	T	C	AA	AA	TRUE	BB	BB	TRUE	BB	BB	TRUE	AA	AA	TRUE	AA	AA	BB	AA	AA		FCC2				Dd2	HB3	V1_S					S.Lucia	3D7
93	MAL05-668859	[A/G]	A	G	A	BB	BB	TRUE	AA	AA	TRUE	BB	BB	TRUE	AA	AA	TRUE	BB	BB	AA	BB	BB		7G8		S.Lucia			3D7						HB3	Dd2	V1_S	FCC2
94	MAL05-680743	[A/G]	A	G	A	BB	BB	TRUE	BB	BB	TRUE	AA	AA	TRUE	BB	BB	TRUE	BB	AA	AA	BB	BB			HB3			V1_S	Dd2	FCC2				3D7			7G8
95	MAL05-734299	[T/C]	C	T	C	AA	AA	TRUE	BB	BB	TRUE	AA	AA	TRUE	AA	AA	TRUE	AA	AA	BB	AA	AA		7G8		3D7								FCB	S.Lucia	V1_S	Dd2	HB3
96	MAL05-796712	[T/C]	A	G	A	AA	AA	TRUE	BB	BB	TRUE	AA	AA	TRUE	BB	BB	TRUE	BB	BB	AA	BB	BB			Dd2	K1	HB3		S.Lucia		V1_S			3D7		7G8
97	MAL05-798464	[A/C]	C	C	A	AA	AA	TRUE	AA	AA	TRUE	BB	BB	TRUE	AA	AA	TRUE	BB	BB	BB	BB	BB		FCC2		V1_S		K1	Dd2		S.Lucia			HB3		7G8	3D7
98	MAL05-831868	[A/G]	C	T	C	AA	AA	TRUE	BB	BB	TRUE	AA	AA	TRUE	BB	BB	TRUE	AA	BB	BB	AA	AA		FCC2		K1	Dd2			7G8	V1_S			HB3		3D7
99	MAL05-855820	[A/G]	T	C	T	BB	BB	TRUE	BB	BB	TRUE	BB	BB	TRUE	BB	BB	TRUE	BB	BB	AA	BB	BB			Dd2	K1		S.Lucia	HB3	V1_S				3D7			7G8	FCB
100	MAL05-908821	[A/G]	G	A	G	AA	AA	TRUE	AA	AA	TRUE	BB	BB	TRUE	BB	BB	TRUE	AA	AA	BB	AA	AA		K1		FCB		7G8	Dd2	FCC2	V1_S						HB3	3D7
101	MAL05-931601	[G/C]	C	C	G	AA	AA	TRUE	AA	AA	TRUE	AA	AA	TRUE	BB	BB	TRUE	AA	AA	AA	AA	AA			K1	HB3	V1_S	FCC2						Dd2	7G8		3D7
102	MAL05-1043649	[T/C]	G	G	A	BB	BB	TRUE	BB	BB	TRUE	AA	AA	TRUE	BB	BB	TRUE	BB	BB	BB	BB	AA		K1			7G8	FCC2			3D7			S.Lucia			HB3
103	MAL05-1048871	[A/C]	C	C	A	BB	BB	TRUE	BB	BB	TRUE	AA	AA	TRUE	AA	AA	TRUE	BB	BB	BB	BB	BB		Dd2	FCC2			7G8						FCB	3D7	HB3
104	MAL05-1108440	[T/G]	G	G	T	AA	AA	TRUE	BB	BB	TRUE	AA	AA	TRUE	BB	BB	TRUE	AA	AA	BB	AA	BB		Dd2		HB3	FCC2			V1_S				3D7	7G8
105	MAL05-1188652	[T/C]	G	A	G	AA	AA	TRUE	AA	AA	TRUE	BB	BB	TRUE	AA	AA	TRUE	AA	AA	BB	AA	AA		HB3				FCB	FCC2	V1_S	Dd2			S.Lucia	3D7	7G8
106	MAL05-1217046	[T/C]	G	A	G	AA	AA	TRUE	BB	BB	TRUE	AA	AA	TRUE	BB	BB	TRUE	AA	AA	BB	AA	BB		K1	Dd2			V1_S	3D7	HB3				S.Lucia
107	MAL06-123303	[A/T]	T	T	A	AA	AA	TRUE	AA	AA	TRUE	AA	AA	TRUE	AA	AA	TRUE	AA	AA	BB	AA	AA		3D7		FCC2			7G8						V1_S	K1	HB3	Dd2
108	MAL06-148357	[A/G]	T	C	T	BB	BB	TRUE	BB	BB	TRUE	AA	AA	TRUE	BB	BB	TRUE	BB	BB	AA	BB	BB			HB3	3D7								7G8		V1_S	Dd2	K1
109	MAL06-159081	[T/G]	T	T	G	BB	BB	TRUE	BB	BB	TRUE	AA	AA	TRUE	BB	BB	TRUE	BB	AA	AA	BB	BB		FCC2	HB3									3D7	S.Lucia
110	MAL06-182962	[T/C]	T	T	C	BB	BB	TRUE	BB	BB	TRUE	AA	AA	TRUE	BB	BB	TRUE	BB	AA	AA	BB	BB			3D7	FCC2		K1		V1_S	S.Lucia	7G8			Dd2	HB3
111	MAL06-232628	[T/G]	A	C	A	BB	BB	TRUE	BB	BB	TRUE	BB	BB	TRUE	BB	BB	TRUE	BB	BB	AA	BB	BB			S.Lucia	FCC2				3D7		V1_S		Dd2					HB3	7G8
112	MAL06-261657	[A/G]	A	A	G	BB	BB	TRUE	BB	BB	TRUE	BB	BB	TRUE	BB	BB	TRUE	BB	BB	AA	BB	BB				HB3	Dd2	FCC2	V1_S							3D7	7G8	K1
113	MAL06-312410	[G/C]	G	G	C	AA	AA	TRUE	AA	AA	TRUE	BB	BB	TRUE	AA	AA	TRUE	AA	AA	BB	AA	AA		3D7				7G8							FCC2	HB3	K1	Dd2	V1_S
114	MAL06-315729	[A/G]	C	T	C	AA	AA	TRUE	AA	AA	TRUE	AA	AA	TRUE	AA	AA	TRUE	AA	AA	BB	AA	AA				7G8		3D7	V1_S						FCC2	HB3	K1		Dd2
115	MAL06-324079	[A/G]	A	A	G	AA	AA	TRUE	AA	AA	TRUE	AA	AA	TRUE	AA	AA	TRUE	AB	AA	AA	AB	AA			V1_S	K1	HB3	FCB	Dd2				7G8		FCC2	3D7	S.Lucia
116	MAL06-327977	[C/G]	C	C	G	BB	BB	TRUE	BB	BB	TRUE	AA	AA	TRUE	BB	BB	TRUE	BB	BB	BB	BB	BB			3D7		S.Lucia	7G8	FCC2								K1	Dd2	HB3
117	MAL06-378824	[A/G]	G	A	G	AA	AA	TRUE	AA	AA	TRUE	BB	BB	TRUE	AA	AA	TRUE	BB	AA	BB	BB	AA		FCB	7G8	3D7			FCC2						Dd2	S.Lucia	HB3	V1_S		K1
118	MAL06-404675	[T/A]	T	T	A	AA	AA	TRUE	BB	BB	TRUE	AA	AA	TRUE	BB	BB	TRUE	AA	AA	BB	AA	AA		HB3		FCB	Dd2			7G8	FCC2	V1_S		3D7		S.Lucia
119	MAL06-408695	[A/T]	A	T	A	BB	BB	TRUE	BB	BB	TRUE	BB	BB	TRUE	BB	BB	TRUE	BB	BB	AA	BB	BB			Dd2	V1_S				HB3	3D7			7G8		K1
120	MAL06-417465	[T/C]	A	G	A	BB	BB	TRUE	AA	AA	TRUE	AA	AA	TRUE	BB	BB	TRUE	BB	BB	AA	BB	BB		3D7	Dd2		HB3	FCC2		V1_S	K1				7G8
121	MAL06-510590	[A/G]	C	C	T	AA	AA	TRUE	BB	BB	TRUE	AA	AA	TRUE	BB	BB	TRUE	AA	AA	BB	AA	AA					HB3		Dd2					7G8		3D7	K1
122	MAL06-543115	[A/C]	G	T	G	AA	AA	TRUE	AA	AA	TRUE	AA	AA	TRUE	AA	AA	TRUE	AA	AA	BB	AA	AA			HB3	3D7								K1	V1_S	Dd2	7G8
123	MAL06-576984	[T/C]	A	G	A	AA	AA	TRUE	BB	BB	TRUE	AA	AA	TRUE	BB	BB	TRUE	BB	BB	AA	BB	BB					HB3	V1_S	Dd2		7G8		K1		S.Lucia	3D7	FCC2
124	MAL06-581030	[A/G]	T	T	C	AA	AA	TRUE	BB	BB	TRUE	AA	AA	TRUE	BB	BB	TRUE	AA	AA	AA	AA	AA		Dd2	S.Lucia	K1	FCC2	FCB						3D7	HB3	7G8
125	MAL06-624284	[T/G]	G	T	G	AA	AA	TRUE	BB	BB	TRUE	AA	AA	TRUE	BB	BB	TRUE	AA	AA	BB	BB	AA						3D7	FCC2	HB3				FCB	Dd2	7G8		K1	V1_S
126	MAL06-654198	[A/G]	C	C	T	BB	BB	TRUE	AA	AA	TRUE	BB	BB	TRUE	AA	AA	TRUE	AA	AA	BB	AA	AA		Dd2	K1			V1_S	FCC2		HB3		7G8		S.Lucia	3D7
127	MAL06-724026	[A/G]	A	A	G	--	--	TRUE	--	--	TRUE	--	--	TRUE	--	--	TRUE	AA	--	AA	--	AA		FCB	S.Lucia		K1			V1_S	FCC2	HB3		3D7	7G8		Dd2
128	MAL06-778792	[G/C]	C	G	C	BB	BB	TRUE	BB	BB	TRUE	BB	BB	TRUE	BB	BB	TRUE	BB	BB	AA	BB	BB		7G8		3D7	Dd2	V1_S	K1					HB3		S.Lucia
129	MAL06-851976	[A/G]	A	G	A	BB	BB	TRUE	BB	BB	TRUE	AA	AA	TRUE	BB	BB	TRUE	BB	BB	AA	BB	BB		K1			Dd2				7G8			HB3	V1_S		3D7
130	MAL06-909067	[A/G]	C	C	T	AA	AA	TRUE	AA	AA	TRUE	BB	BB	TRUE	AA	AA	TRUE	BB	AA	BB	BB	BB		Dd2	7G8	3D7									V1_S		HB3
131	MAL06-938236	[T/C]	A	A	G	BB	BB	TRUE	AA	AA	TRUE	BB	BB	TRUE	AA	AA	TRUE	AA	BB	AA	AA	BB		7G8	3D7									K1	V1_S	HB3
132	MAL06-967351	[A/G]	A	A	G	AA	AA	TRUE	BB	BB	TRUE	AA	AA	TRUE	AA	AA	TRUE	BB	AA	AA	BB	BB		K1					HB3	Dd2	7G8			3D7	V1_S	FCC2	S.Lucia
133	MAL06-1040345	[A/G]	G	G	A	AA	AA	TRUE	AA	AA	TRUE	BB	BB	TRUE	AA	AA	TRUE	AA	AA	BB	AA	AA		FCC2		V1_S		HB3	Dd2	S.Lucia	K1				7G8		3D7
134	MAL06-1141115	[A/G]	G	G	A	AA	AA	TRUE	BB	BB	TRUE	AA	AA	TRUE	BB	BB	TRUE	AA	AA	BB	AA	AA			FCC2	K1		7G8		3D7				Dd2		FCB	HB3
135	MAL06-1167508	[A/G]	A	G	A	--	--	TRUE	AA	AA	TRUE	AA	AA	TRUE	AA	AA	TRUE	--	--	AA	AA	--		3D7	HB3		K1		V1_S						7G8				Dd2
136	MAL06-1231274	[A/G]	T	T	C	BB	BB	TRUE	BB	BB	TRUE	AA	AA	TRUE	AA	AA	TRUE	AA	BB	AA	AA	AA			3D7	7G8			Dd2					FCC2	K1	V1_S	HB3
137	MAL07-140666	[T/C]	G	G	A	AA	AA	TRUE	AA	AA	TRUE	BB	BB	TRUE	--	BB	FALSE	BB	BB	BB	BB	AA			S.Lucia	V1_S	3D7								Dd2	HB3	7G8
138	MAL07-160670	[T/C]	T	C	T	BB	BB	TRUE	BB	BB	TRUE	AA	AA	TRUE	BB	BB	TRUE	BB	BB	AA	BB	BB				3D7	7G8							V1_S		HB3	Dd2	K1
139	MAL07-178000	[T/C]	C	C	T	BB	BB	TRUE	BB	BB	TRUE	AA	AA	TRUE	BB	BB	TRUE	BB	BB	BB	BB	BB		3D7		V1_S	K1				7G8	FCC2	Dd2	HB3			S.Lucia
140	MAL07-202721	[A/G]	G	A	G	BB	BB	TRUE	AA	AA	TRUE	AA	AA	TRUE	BB	BB	TRUE	AA	BB	BB	BB	BB		K1	V1_S	FCB				Dd2	HB3				7G8		3D7
141	MAL07-261458	[A/C]	G	T	G	AA	AA	TRUE	BB	BB	TRUE	AA	AA	TRUE	AA	AA	TRUE	AA	AA	BB	AA	AA		3D7		HB3								7G8		Dd2
142	MAL07-277102	[T/C]	G	G	A	AA	AA	TRUE	BB	BB	TRUE	BB	BB	TRUE	AA	AA	TRUE	AA	BB	BB	AA	BB		K1			3D7	V1_S		7G8					Dd2	FCB		HB3
143	MAL07-281602	[T/C]	A	A	G	AA	AA	TRUE	AA	AA	TRUE	AA	AA	TRUE	BB	BB	TRUE	AA	BB	AA	AA	BB		Dd2	3D7	7G8	K1								HB3
144	MAL07-283525	[A/T]	A	A	T	BB	BB	TRUE	AA	AA	TRUE	BB	BB	TRUE	BB	BB	TRUE	BB	AA	BB	BB	BB			Dd2		3D7		FCC2	K1	7G8			V1_S	HB3		S.Lucia
145	MAL07-395232	[T/C]	G	G	A	BB	BB	TRUE	AA	AA	TRUE	BB	BB	TRUE	AB	AA	FALSE	BB	BB	BB	BB	BB		V1_S	7G8	FCB		3D7	K1						HB3		Dd2
146	MAL07-447456	[A/C]	T	G	T	BB	BB	TRUE	AA	AA	TRUE	BB	BB	TRUE	BB	BB	TRUE	BB	BB	AA	BB	BB			FCC2	HB3	Dd2	S.Lucia	V1_S		FCB			3D7		7G8		K1
147	MAL07-464121	[T/C]	G	A	G	AA	AA	TRUE	AA	AA	TRUE	BB	BB	TRUE	AA	AA	TRUE	AA	AA	BB	AA	AA			HB3	3D7	Dd2			V1_S						7G8
148	MAL07-465824	[A/C]	T	G	T	BB	BB	TRUE	BB	BB	TRUE	BB	BB	TRUE	AA	AA	TRUE	BB	BB	AA	BB	AA		HB3	K1			7G8							V1_S	FCB		S.Lucia	3D7
149	MAL07-466994	[A/C]	T	G	T	BB	BB	TRUE	BB	BB	TRUE	BB	BB	TRUE	AA	AA	TRUE	BB	BB	AA	BB	AA		FCC2	Dd2		K1		7G8						HB3	3D7	V1_S
150	MAL07-468170	[C/G]	G	C	G	AA	AA	TRUE	AA	AA	TRUE	AA	AA	TRUE	BB	BB	TRUE	AA	AA	BB	AA	AA		HB3	FCC2			7G8	3D7					Dd2	V1_S		K1	S.Lucia
151	MAL07-471481	[C/G]	G	C	G	AA	AA	TRUE	AA	AA	TRUE	BB	BB	TRUE	AA	AA	TRUE	AA	AA	BB	AA	BB		7G8		Dd2	V1_S		3D7	HB3					FCC2	S.Lucia
152	MAL07-537094	[A/T]	T	T	A	AA	AA	TRUE	BB	BB	TRUE	AA	AA	TRUE	AB	AA	FALSE	AA	AA	BB	AA	AA		Dd2	3D7	7G8	V1_S	S.Lucia		K1							HB3
153	MAL07-661675	[T/C]	C	C	T	AA	AA	TRUE	AA	AA	TRUE	BB	BB	TRUE	AA	AA	TRUE	--	AA	BB	AA	--		V1_S	3D7			7G8		K1					S.Lucia	HB3
154	MAL07-665556	[A/C]	A	A	C	AA	AA	TRUE	AA	AA	TRUE	BB	BB	TRUE	AA	AA	TRUE	AA	AA	AA	AA	BB		K1	Dd2	S.Lucia		FCC2	7G8							3D7	V1_S	HB3
155	MAL07-669786	[T/A]	A	T	A	BB	BB	TRUE	AA	AA	TRUE	BB	BB	TRUE	AA	AA	TRUE	AA	BB	BB	BB	AA		FCC2	HB3		S.Lucia	Dd2						3D7	7G8		K1	V1_S
156	MAL07-754638	[G/C]	G	G	C	BB	BB	TRUE	AA	AA	TRUE	BB	BB	TRUE	AA	AA	TRUE	BB	BB	AA	BB	AA		K1					Dd2	7G8	V1_S			3D7			S.Lucia
157	MAL07-759449	[T/C]	C	C	T	BB	BB	TRUE	BB	BB	TRUE	BB	BB	TRUE	BB	BB	TRUE	BB	BB	BB	BB	BB		7G8	HB3	Dd2								S.Lucia	FCC2	3D7
158	MAL07-772810	[T/C]	A	A	G	BB	BB	TRUE	BB	BB	TRUE	AA	AA	TRUE	AA	AA	TRUE	BB	BB	AA	BB	BB				7G8		Dd2	FCC2		HB3			3D7	V1_S		S.Lucia		K1
159	MAL07-782206	[T/C]	C	C	T	BB	BB	TRUE	BB	BB	TRUE	AA	AA	TRUE	BB	BB	TRUE	BB	AA	BB	BB	AA					Dd2	K1	HB3						3D7			7G8
160	MAL07-870505	[A/G]	T	T	C	BB	BB	TRUE	BB	BB	TRUE	AA	AA	TRUE	BB	BB	TRUE	BB	BB	AA	BB	BB			V1_S	3D7	HB3							Dd2		7G8
161	MAL07-872109	[T/C]	A	G	A	BB	BB	TRUE	BB	BB	TRUE	AA	AA	TRUE	BB	BB	TRUE	BB	BB	AA	BB	BB			3D7		7G8		HB3NIH	FCC2					Dd2	S.Lucia		HB3Broad	V1_S
162	MAL07-891591	[A/C]	A	A	C	AA	AA	TRUE	BB	BB	TRUE	AA	AA	TRUE	BB	BB	TRUE	AA	AA	AA	AA	AA		Dd2			3D7	HB3	K1							FCC2	7G8
163	MAL07-939760	[A/G]	T	T	C	--	--	TRUE	--	--	TRUE	--	--	TRUE	--	--	TRUE	--	--	--	--	--				S.Lucia	FCC2		HB3	K1				3D7	V1_S	7G8
164	MAL07-961949	[T/C]	A	A	G	AA	AA	TRUE	AA	AA	TRUE	AA	AB	FALSE	AB	AB	TRUE	AB	AA	AA	AA	AA		FCC2			3D7	HB3						7G8		V1_S
165	MAL07-1032581	[A/G]	G	G	A	BB	BB	TRUE	BB	BB	TRUE	BB	BB	TRUE	BB	BB	TRUE	BB	BB	BB	BB	BB			FCC2	3D7	V1_S	Dd2	HB3	FCB		7G8			S.Lucia
166	MAL07-1101281	[T/C]	T	T	C	BB	BB	TRUE	BB	BB	TRUE	AA	AA	TRUE	BB	BB	TRUE	BB	BB	AA	BB	BB			3D7	S.Lucia	7G8			K1				Dd2	HB3	V1_S		FCC2
167	MAL07-1122074	[T/C]	G	G	A	BB	BB	TRUE	AA	AA	TRUE	BB	BB	TRUE	AA	AA	TRUE	AA	BB	BB	BB	AA		Dd2			V1_S	K1		HB3	3D7					7G8
168	MAL07-1184520	[A/C]	T	G	T	BB	BB	TRUE	BB	BB	TRUE	BB	BB	TRUE	BB	BB	TRUE	BB	BB	AA	BB	BB			3D7	7G8								K1		Dd2	HB3	V1_S	FCC2
169	MAL07-1225730	[A/G]	A	A	G	BB	BB	TRUE	AA	AA	TRUE	BB	BB	TRUE	AA	AA	TRUE	BB	AA	AA	BB	AA		HB3		V1_S	FCC2		K1	Dd2				3D7		7G8
170	MAL07-1312030	[A/G]	A	A	G	BB	BB	TRUE	BB	BB	TRUE	AA	AA	TRUE	BB	BB	TRUE	BB	BB	AA	BB	BB				3D7			Dd2	FCC2	7G8	V1_S				HB3
171	MAL07-1314717	[T/C]	A	A	G	AA	AA	TRUE	BB	BB	TRUE	AA	AA	TRUE	BB	BB	TRUE	AA	AA	AA	AA	BB		V1_S	3D7	Dd2			S.Lucia	FCC2						7G8		HB3
172	MAL07-1318034	[T/C]	C	C	T	AA	AA	TRUE	AA	AA	TRUE	BB	BB	TRUE	AA	AA	TRUE	AA	AA	BB	AA	BB		HB3	Dd2	V1_S	FCC2	7G8	3D7					S.Lucia
173	MAL08-170632	[T/C]	C	T	C	--	--	TRUE	BB	BB	TRUE	AA	--	FALSE	--	--	TRUE	--	--	BB	--	AA		FCC2		FCB	Dd2	7G8							K1	3D7	HB3
174	MAL08-324349	[T/G]	G	T	G	AA	AA	TRUE	BB	BB	TRUE	AA	AA	TRUE	BB	BB	TRUE	AA	AA	BB	AA	AA				3D7	S.Lucia	7G8						Dd2	FCC2	HB3	V1_S
175	MAL08-329153	[A/G]	T	T	C	AA	AA	TRUE	AA	AA	TRUE	BB	BB	TRUE	AA	AA	TRUE	AA	AA	AA	AA	AA		K1			7G8				Dd2			HB3	3D7
176	MAL08-414103	[T/C]	A	G	A	BB	BB	TRUE	AA	AA	TRUE	BB	BB	TRUE	BB	BB	TRUE	BB	AA	AA	BB	AA		K1	HB3	Dd2	FCC2								7G8	3D7
177	MAL08-415215	[A/G]	C	C	T	AA	AA	TRUE	BB	BB	TRUE	AA	AA	TRUE	BB	BB	TRUE	BB	BB	BB	BB	BB		K1	3D7	V1_S	FCC2	Dd2	HB3							S.Lucia	7G8
178	MAL08-418882	[T/C]	A	A	G	BB	BB	TRUE	AA	AA	TRUE	AA	AA	TRUE	BB	BB	TRUE	BB	AA	AA	BB	AA		S.Lucia		3D7	FCC2								Dd2	7G8	V1_S
179	MAL08-423288	[A/G]	G	G	A	BB	BB	TRUE	BB	BB	TRUE	AA	AA	TRUE	BB	BB	TRUE	BB	AA	BB	BB	AA		K1		7G8				FCC2		Dd2	V1_S	HB3	FCB	3D7
180	MAL08-452587	[T/C]	T	T	C	--	--	TRUE	--	--	TRUE	AA	AA	TRUE	--	AA	FALSE	--	--	AA	--	AA			7G8		Dd2		FCC2			V1_S		HB3	3D7	K1
181	MAL08-455853	[A/G]	G	G	A	BB	BB	TRUE	BB	BB	TRUE	AA	AA	TRUE	BB	BB	TRUE	AA	--	BB	AA	BB		3D7		HB3		FCC2	V1_S						7G8
182	MAL08-472454	[A/G]	A	A	G	AA	AA	TRUE	BB	BB	TRUE	AA	AA	TRUE	BB	BB	TRUE	BB	BB	AB	AA	BB				V1_S	S.Lucia							HB3	3D7
183	MAL08-477431	[T/A]	A	T	A	AA	AA	TRUE	AA	AA	TRUE	AA	AA	TRUE	AA	AA	TRUE	BB	BB	BB	AA	AA			S.Lucia	3D7		HB3								Dd2	7G8
184	MAL08-502175	[T/C]	T	T	C	AA	AA	TRUE	AA	AA	TRUE	BB	BB	TRUE	BB	BB	TRUE	AA	AA	AA	BB	BB		3D7		7G8	FCC2	HB3						Dd2	S.Lucia	V1_S	K1
185	MAL08-506860	[T/C]	A	A	G	BB	BB	TRUE	BB	BB	TRUE	AA	AA	TRUE	AA	AA	TRUE	BB	BB	AA	BB	BB		3D7	HB3	V1_S									7G8
186	MAL08-510277	[T/C]	G	G	A	BB	BB	TRUE	BB	BB	TRUE	AA	AA	TRUE	AA	AA	TRUE	AA	AA	BB	BB	AA		3D7	7G8									HB3	S.Lucia
187	MAL08-550806	[C/G]	G	G	C	AA	AA	TRUE	BB	BB	TRUE	AA	AA	TRUE	BB	BB	TRUE	AA	BB	AA	AA	BB		HB3	FCC2	3D7								S.Lucia	V1_S
188	MAL08-598974	[T/C]	G	A	G	AA	AA	TRUE	BB	BB	TRUE	AA	AA	TRUE	BB	BB	TRUE	AA	AA	BB	AA	AA		S.Lucia	3D7	V1_S	7G8		Dd2					HB3	K1		FCC2
189	MAL08-620258	[A/G]	A	A	G	BB	BB	TRUE	BB	BB	TRUE	AA	AA	TRUE	BB	BB	TRUE	BB	BB	AA	BB	BB		7G8		V1_S		Dd2		HB3	FCC2				S.Lucia	K1		3D7
190	MAL08-682727	[A/C]	A	A	C	BB	BB	TRUE	AA	AA	TRUE	BB	BB	TRUE	AA	AA	TRUE	BB	BB	AA	BB	BB		Dd2			HB3		3D7	S.Lucia		K1			FCC2		V1_S	7G8
191	MAL08-702678	[T/G]	T	T	G	BB	BB	TRUE	AA	AA	TRUE	BB	BB	TRUE	AA	AA	TRUE	BB	BB	AA	BB	BB		K1		7G8	3D7			S.Lucia					FCC2		HB3	Dd2
192	MAL08-740413	[T/G]	T	T	G	BB	BB	TRUE	BB	BB	TRUE	AA	AA	TRUE	BB	BB	TRUE	AA	AA	AA	AA	AA		3D7	V1_S	Dd2	HB3							7G8	K1			FCC2
193	MAL08-745929	[T/G]	T	G	T	BB	BB	TRUE	BB	BB	TRUE	BB	BB	TRUE	BB	BB	TRUE	BB	BB	AA	BB	BB		K1		3D7	V1_S		Dd2	7G8						HB3	FCC2	S.Lucia
194	MAL08-753870	[T/C]	A	G	A	BB	BB	TRUE	BB	BB	TRUE	AA	AA	TRUE	BB	BB	TRUE	BB	BB	AA	BB	BB		V1_S	Dd2	K1	7G8	FCC2							HB3	3D7
195	MAL08-772654	[T/C]	A	G	A	BB	BB	TRUE	BB	BB	TRUE	BB	BB	TRUE	BB	BB	TRUE	BB	BB	AA	BB	BB		FCC2	S.Lucia	7G8	3D7	V1_S							Dd2	FCB	HB3
196	MAL08-857561	[A/G]	C	T	C	AA	AA	TRUE	AA	AA	TRUE	AA	AA	TRUE	AA	AA	TRUE	AA	AA	BB	AA	AA		FCC2			3D7	V1_S	FCB		HB3			Dd2	7G8		K1
197	MAL08-880658	[T/C]	C	T	C	AA	AA	TRUE	BB	BB	TRUE	AA	AA	TRUE	BB	BB	TRUE	AA	AA	BB	BB	AA				3D7		HB3						K1	Dd2	V1_S	7G8
198	MAL08-960286	[A/T]	T	A	T	AA	AA	TRUE	BB	BB	TRUE	AA	AA	TRUE	BB	BB	TRUE	AA	AA	BB	AA	AA		FCC2			K1	3D7		7G8	V1_S			HB3			Dd2
199	MAL08-992462	[T/G]	G	G	T	AA	AA	TRUE	BB	BB	TRUE	AA	AA	TRUE	BB	BB	TRUE	AA	AA	BB	AA	AA		Dd2		7G8	HB3		FCC2	K1			V1_S	3D7	S.Lucia
200	MAL08-998189	[A/G]	C	C	T	AA	AA	TRUE	BB	BB	TRUE	AA	AA	TRUE	BB	BB	TRUE	AA	AA	BB	AA	AA				Dd2		HB3						3D7	7G8
201	MAL08-1113364	[T/C]	A	G	A	BB	BB	TRUE	AA	AA	TRUE	BB	BB	TRUE	AA	AA	TRUE	AA	BB	AA	BB	BB							7G8	HB3	Dd2				V1_S	3D7		S.Lucia	FCC2
202	MAL08-1122713	[A/C]	A	A	C	BB	BB	TRUE	BB	BB	TRUE	AA	AA	TRUE	AA	AA	TRUE	BB	BB	AA	BB	BB		K1		V1_S	HB3	Dd2	7G8						3D7	S.Lucia
203	MAL08-1191793	[T/G]	C	A	C	AA	AA	TRUE	BB	BB	TRUE	AA	AA	TRUE	BB	BB	TRUE	AA	AA	BB	AA	AA		7G8		K1	FCC2	Dd2		FCB				3D7		HB3	S.Lucia		V1_S
204	MAL08-1204308	[A/G]	G	A	G	BB	BB	TRUE	AB	AB	TRUE	BB	BB	TRUE	BB	BB	TRUE	BB	BB	BB	BB	BB			V1_S		7G8									S.Lucia	3D7	HB3
205	MAL08-1238679	[T/C]	C	C	T	BB	BB	TRUE	AA	AA	TRUE	AA	AA	TRUE	AA	AA	TRUE	BB	BB	BB	BB	BB		V1_S		HB3			FCC2	3D7				7G8			Dd2
206	MAL08-1249200	[T/G]	G	G	T	AA	AA	TRUE	BB	BB	TRUE	AA	AA	TRUE	BB	BB	TRUE	BB	BB	BB	AA	BB				K1	3D7	HB3								Dd2		7G8	V1_S
207	MAL09-231063	[A/C]	C	A	C	AA	AA	TRUE	AA	AA	TRUE	BB	BB	TRUE	AA	AA	TRUE	AA	AA	BB	AA	AA		7G8	S.Lucia									3D7	HB3
208	MAL09-265315	[A/T]	T	T	A	AA	AA	TRUE	AA	AA	TRUE	BB	BB	TRUE	AA	AA	TRUE	AA	BB	BB	AA	BB			7G8			3D7						FCC2	HB3	V1_S		Dd2
209	MAL09-367178	[T/C]	C	C	T	BB	BB	TRUE	BB	BB	TRUE	AA	AA	TRUE	BB	BB	TRUE	AA	BB	BB	AA	BB			Dd2			7G8				FCC2		3D7		S.Lucia
210	MAL09-478750	[G/C]	C	C	G	BB	BB	TRUE	AA	AA	TRUE	BB	BB	TRUE	AA	AA	TRUE	AA	AA	AA	BB	BB			Dd2					S.Lucia		FCC2		7G8	3D7
211	MAL09-597888	[A/G]	A	A	G	BB	BB	TRUE	BB	BB	TRUE	AA	AA	TRUE	BB	BB	TRUE	BB	AA	AA	AA	AA		Dd2				V1_S	FCC2		K1	S.Lucia	HB3	3D7	7G8
212	MAL09-609338	[A/G]	A	A	G	BB	BB	TRUE	BB	BB	TRUE	AA	AA	TRUE	BB	BB	TRUE	BB	BB	AA	BB	BB				FCB	V1_S		HB3	Dd2					7G8		3D7
213	MAL09-634010	[T/C]	C	T	C	AA	AA	TRUE	AA	AA	TRUE	BB	BB	TRUE	AA	AA	TRUE	AA	AA	BB	BB	AA		3D7	FCC2			7G8							K1	V1_S	Dd2	HB3
214	MAL09-759053	[A/T]	T	T	A	BB	BB	TRUE	BB	BB	TRUE	BB	BB	TRUE	AA	AA	TRUE	BB	AA	AA	BB	AA			HB3		FCC2	3D7		Dd2				7G8			K1
215	MAL09-917254	[T/C]	A	A	G	AA	AA	TRUE	BB	BB	TRUE	AA	AA	TRUE	BB	BB	TRUE	BB	AA	AA	AA	AA		HB3			3D7							Dd2	7G8	V1_S	FCC2
216	MAL09-1142293	[A/G]	C	T	C	BB	BB	TRUE	BB	BB	TRUE	AA	AA	TRUE	AA	AA	TRUE	BB	BB	BB	BB	BB					3D7	7G8		V1_S					Dd2	K1	HB3
217	MAL09-1179845	[T/G]	A	A	C	BB	BB	TRUE	BB	BB	TRUE	AA	AA	TRUE	BB	BB	TRUE	BB	BB	AA	BB	BB			3D7	7G8								HB3	V1_S		Dd2	K1
218	MAL09-1203161	[G/C]	C	G	C	AA	AA	TRUE	--	--	TRUE	AA	AA	TRUE	--	AA	FALSE	--	--	BB	--	AA					Dd2	K1	HB3						7G8	3D7	V1_S
219	MAL09-1204316	[T/C]	G	A	G	AA	AB	FALSE	--	--	TRUE	BB	BB	TRUE	AB	AA	FALSE	--	--	BB	--	AA		FCB	FCC2		S.Lucia	3D7						HB3	7G8		K1	Dd2
220	MAL09-1206830	[A/G]	A	G	A	BB	BB	TRUE	BB	BB	TRUE	AA	AA	TRUE	BB	AB	FALSE	BB	BB	AA	BB	BB		7G8	3D7			Dd2						S.Lucia	HB3	K1
221	MAL10-190158	[T/A]	T	T	A	AA	AA	TRUE	AA	AA	TRUE	BB	BB	TRUE	BB	BB	TRUE	AA	AA	BB	AA	AA		V1_S	Dd2	FCC2			S.Lucia	K1	FCB			3D7	7G8	HB3
222	MAL10-193971	[A/G]	C	T	C	AA	AA	TRUE	AA	AA	TRUE	BB	BB	TRUE	AA	AA	TRUE	AA	AA	BB	AA	AA		FCC2	HB3				S.Lucia	K1	FCB	V1_S		3D7		7G8
223	MAL10-303698	[T/C]	A	G	A	BB	BB	TRUE	BB	BB	TRUE	AA	AA	TRUE	BB	BB	TRUE	BB	BB	AA	BB	BB		7G8		FCC2		V1_S	3D7	K1	FCB					HB3	Dd2
224	MAL10-520255	[T/A]	T	A	T	BB	BB	TRUE	BB	BB	TRUE	AA	AA	TRUE	BB	BB	TRUE	BB	BB	AA	BB	BB		K1		HB3			Dd2	FCC2	V1_S				7G8		3D7
225	MAL10-662898	[A/G]	C	C	T	BB	BB	TRUE	BB	BB	TRUE	BB	BB	TRUE	BB	BB	TRUE	BB	BB	BB	BB	BB					7G8	K1	HB3		3D7			S.Lucia	Dd2	V1_S
226	MAL10-996032	[T/C]	A	G	A	BB	BB	TRUE	BB	BB	TRUE	AA	AA	TRUE	BB	BB	TRUE	BB	BB	AA	BB	BB			V1_S	Dd2		7G8	FCC2					HB3		3D7
227	MAL10-1038408	[T/C]	C	T	C	AA	AB	FALSE	AB	AB	TRUE	BB	AB	FALSE	AA	AA	TRUE	AA	AA	AB	AB	AB		3D7		7G8		Dd2	K1	V1_S	FCB			HB3	S.Lucia
228	MAL10-1047321	[T/C]	A	G	A	BB	BB	TRUE	BB	BB	TRUE	AA	AA	TRUE	BB	BB	TRUE	BB	BB	AA	BB	BB		Dd2		K1		3D7	S.Lucia					V1_S	FCC2			HB3
229	MAL10-1228500	[A/G]	C	C	T	AA	AA	TRUE	AA	AA	TRUE	BB	BB	TRUE	BB	BB	TRUE	BB	BB	BB	BB	BB		Dd2	HB3	V1_S			FCB	S.Lucia						3D7	7G8
230	MAL10-1281631	[A/T]	T	A	T	BB	BB	TRUE	BB	BB	TRUE	AA	AA	TRUE	AA	AA	TRUE	BB	BB	AA	BB	BB				7G8	3D7							V1_S	HB3	K1
231	MAL10-1322020	[A/G]	G	G	A	AA	AA	TRUE	BB	BB	TRUE	BB	BB	TRUE	AA	AA	TRUE	BB	BB	BB	AA	BB		S.Lucia	FCC2		V1_S	HB3	K1			Dd2		3D7		7G8
232	MAL10-1389364	[A/G]	C	T	C	AA	AA	TRUE	BB	BB	TRUE	AA	AA	TRUE	BB	BB	TRUE	AA	AA	BB	AA	AA		Dd2	HB3		V1_S	FCB	K1					7G8		3D7
233	MAL10-1391783	[T/C]	A	A	G	AA	AA	TRUE	BB	BB	TRUE	AA	AA	TRUE	BB	BB	TRUE	AA	AA	AA	AA	AA			FCC2	K1	HB3							7G8		3D7
234	MAL10-1434063	[T/G]	A	A	C	AA	AA	TRUE	AA	AB	FALSE	AB	AB	TRUE	AA	AA	TRUE	AA	AA	AA	BB	BB		7G8	V1_S		3D7								K1	HB3
235	MAL10-1519672	[A/G]	G	A	G	AA	AA	TRUE	AA	AA	TRUE	BB	BB	TRUE	AA	AA	TRUE	AA	AA	BB	AA	BB		Dd2			V1_S	HB3	FCB	K1				3D7	7G8
236	MAL11-334262	[T/G]	C	C	A	BB	BB	TRUE	AA	AA	TRUE	BB	BB	TRUE	AA	AA	TRUE	BB	BB	BB	BB	BB				K1	FCC2	HB3						V1_S	S.Lucia	3D7
237	MAL11-386092	[A/C]	C	C	A	BB	BB	TRUE	AA	AA	TRUE	BB	BB	TRUE	AA	AA	TRUE	BB	BB	BB	BB	BB		FCB	3D7	7G8								K1	Dd2	V1_S	HB3
238	MAL11-565294	[T/C]	G	A	G	AA	AA	TRUE	BB	BB	TRUE	BB	BB	TRUE	AA	AA	TRUE	AA	AA	BB	AA	AA		K1	7G8		V1_S	S.Lucia	FCC2		Dd2				3D7	HB3
239	MAL11-593539	[A/T]	T	T	A	AA	AA	TRUE	BB	BB	TRUE	AA	AA	TRUE	BB	BB	TRUE	BB	BB	AA	BB	BB		3D7			HB3							V1_S	Dd2		S.Lucia
240	MAL11-637435	[T/A]	T	A	T	BB	BB	TRUE	AA	AA	TRUE	BB	BB	TRUE	AA	AA	TRUE	BB	BB	AA	BB	BB		HB3	7G8	Dd2	V1_S				FCC2			S.Lucia				3D7
241	MAL11-683964	[A/G]	T	T	C	AA	AA	TRUE	BB	BB	TRUE	AA	AA	TRUE	BB	AB	FALSE	BB	BB	AA	AA	AA				7G8	3D7				HB3			K1	S.Lucia	Dd2	V1_S
242	MAL11-753549	[T/C]	T	C	T	BB	BB	TRUE	BB	BB	TRUE	AA	AA	TRUE	BB	BB	TRUE	BB	BB	AA	BB	BB		Dd2	K1		V1_S	S.Lucia						7G8		3D7	HB3
243	MAL11-769993	[T/G]	A	C	A	BB	BB	TRUE	BB	BB	TRUE	BB	BB	TRUE	AA	AA	TRUE	BB	BB	AA	BB	BB		FCC2	K1	HB3				Dd2		V1_S			7G8	3D7
244	MAL11-773903	[T/C]	A	A	G	AA	AA	TRUE	BB	BB	TRUE	BB	BB	TRUE	AA	AA	TRUE	AA	AA	AA	AA	AA		V1_S		7G8		S.Lucia			K1	FCC2	Dd2	HB3	3D7
245	MAL11-792549	[T/C]	G	A	G	AA	AA	TRUE	BB	BB	TRUE	AA	AA	TRUE	BB	BB	TRUE	AA	AA	BB	AA	AA			7G8	3D7								Dd2	FCC2	K1	V1_S	HB3
246	MAL11-828595	[T/C]	T	C	T	AA	AA	TRUE	BB	BB	TRUE	AA	AA	TRUE	AA	AA	TRUE	BB	BB	AA	AA	AA					3D7		S.Lucia					K1	V1_S	HB3	Dd2
247	MAL11-874947	[A/G]	G	A	G	AA	AA	TRUE	BB	BB	TRUE	AA	AA	TRUE	AA	AA	TRUE	AA	AA	BB	AA	AA			Dd2	HB3	K1			V1_S				7G8	3D7
248	MAL11-902533	[A/G]	T	T	C	AA	AA	TRUE	AA	AA	TRUE	--	--	TRUE	AA	AA	TRUE	AA	AA	AA	AA	AA				HB3	3D7	V1_S						Dd2		7G8
249	MAL11-920191	[A/G]	C	C	T	BB	BB	TRUE	BB	BB	TRUE	AA	AA	TRUE	AA	AA	TRUE	BB	BB	BB	BB	BB			V1_S	HB3	3D7							FCC2	7G8			Dd2	K1
250	MAL11-968080	[T/C]	A	G	A	BB	BB	TRUE	BB	BB	TRUE	AA	AA	TRUE	BB	BB	TRUE	AA	BB	AA	AA	BB		V1_S	HB3	S.Lucia	Dd2		3D7							7G8
251	MAL11-987252	[A/T]	A	A	T	AA	AA	TRUE	AA	AA	TRUE	BB	BB	TRUE	AA	AA	TRUE	AA	AA	BB	AA	AA		FCB	FCC2		3D7		7G8	V1_S		Dd2		HB3
252	MAL11-1020133	[A/G]	C	T	C	BB	BB	TRUE	AA	AA	TRUE	AA	AA	TRUE	BB	BB	TRUE	AA	AA	BB	BB	AA			7G8	3D7	Dd2	FCC2							HB3
253	MAL11-1038073	[A/G]	C	C	T	AA	AA	TRUE	AA	AA	TRUE	BB	BB	TRUE	AA	AA	TRUE	AA	BB	BB	AA	BB			K1	Dd2	FCC2	S.Lucia						3D7		HB3
254	MAL11-1188633	[T/C]	G	A	G	AA	AA	TRUE	BB	BB	TRUE	AA	AA	TRUE	AA	AA	TRUE	AA	BB	BB	AA	AA		3D7		7G8			Dd2					HB3	FCC2			V1_S	K1
255	MAL11-1191858	[C/G]	C	C	G	BB	BB	TRUE	AA	AA	TRUE	BB	BB	TRUE	BB	BB	TRUE	AA	AA	AA	BB	AA				Dd2	K1	V1_S		7G8				HB3				3D7
256	MAL11-1243997	[A/G]	T	C	T	BB	BB	TRUE	BB	BB	TRUE	BB	BB	TRUE	AA	AA	TRUE	BB	BB	AA	BB	BB			3D7		FCC2	Dd2	V1_S	7G8				FCB		HB3	K1
257	MAL11-1271589	[T/C]	C	C	T	AA	AA	TRUE	BB	BB	TRUE	BB	BB	TRUE	AA	AA	TRUE	AA	BB	BB	AA	AA				K1	FCC2	S.Lucia	HB3	Dd2		V1_S		7G8		3D7
258	MAL11-1275603	[A/G]	C	T	C	AA	AA	TRUE	BB	BB	TRUE	BB	BB	TRUE	AA	AA	TRUE	AA	AA	BB	AA	AA		FCC2	HB3	7G8	FCB		Dd2							3D7	S.Lucia
259	MAL11-1295603	[C/G]	G	C	G	BB	BB	TRUE	BB	BB	TRUE	AA	AA	TRUE	AA	AA	TRUE	BB	BB	AA	BB	BB		Dd2		FCC2	V1_S		3D7		K1	S.Lucia		7G8		HB3
260	MAL11-1321195	[A/G]	G	A	G	AA	AA	TRUE	BB	BB	TRUE	AA	AA	TRUE	AA	AA	TRUE	AA	AA	BB	AA	AA		FCB	Dd2		K1	V1_S	7G8					HB3		S.Lucia	3D7
261	MAL11-1507874	[T/C]	C	C	T	AA	AA	TRUE	AA	AA	TRUE	BB	BB	TRUE	AA	AA	TRUE	AA	AA	BB	AA	AA				HB3	FCB							7G8	V1_S	3D7	Dd2
262	MAL11-1509521	[T/G]	G	G	T	AA	AA	TRUE	AA	AA	TRUE	BB	BB	TRUE	BB	BB	TRUE	AA	AA	BB	AA	AA		7G8	FCC2		V1_S	Dd2						3D7		HB3
263	MAL11-1748611	[T/G]	G	T	G	AA	AA	TRUE	AA	AA	TRUE	BB	BB	TRUE	BB	BB	TRUE	AA	AA	BB	AA	AA			V1_S	HB3	K1	Dd2		3D7	7G8			S.Lucia
264	MAL11-1752891	[T/C]	A	A	G	BB	BB	TRUE	AA	AA	TRUE	BB	BB	TRUE	BB	BB	TRUE	AA	BB	AA	AA	AA		V1_S	HB3	Dd2	K1		3D7	FCB					7G8
265	MAL11-1791173	[A/C]	C	C	A	AA	AA	TRUE	BB	BB	TRUE	AA	AA	TRUE	BB	BB	TRUE	AA	BB	BB	BB	AA					Dd2	HB3						7G8		3D7	V1_S	K1
266	MAL11-1802198	[A/G]	G	G	A	BB	BB	TRUE	BB	BB	TRUE	AA	AA	TRUE	BB	BB	TRUE	AA	BB	BB	BB	BB			7G8	3D7								V1_S	Dd2	FCC2	HB3	K1
267	MAL12-175811	[G/C]	G	G	C	AA	AA	TRUE	BB	BB	TRUE	AA	AA	TRUE	BB	BB	TRUE	AA	AA	AA	BB	AA					3D7	7G8						Dd2	FCB	K1	HB3
268	MAL12-266319	[G/C]	G	G	C	AA	AA	TRUE	--	--	TRUE	BB	BB	TRUE	--	BB	FALSE	AA	BB	BB	AA	BB		V1_S			7G8	3D7							S.Lucia	HB3	FCC2	Dd2	K1
269	MAL12-381783	[T/A]	T	T	A	BB	BB	TRUE	BB	BB	TRUE	AA	AA	TRUE	BB	BB	TRUE	AA	BB	AA	BB	AA		V1_S	7G8	3D7								Dd2		HB3
270	MAL12-399322	[A/C]	C	A	C	AA	AA	TRUE	BB	BB	TRUE	AA	AA	TRUE	BB	BB	TRUE	AA	AA	BB	AA	BB		7G8		3D7	K1	FCB						Dd2	FCC2		HB3
271	MAL12-501778	[T/C]	C	T	C	AA	AA	TRUE	AA	AA	TRUE	BB	BB	TRUE	AA	AA	TRUE	--	--	BB	--	--		HB3			3D7								Dd2		V1_S	7G8
272	MAL12-529412	[T/C]	C	T	C	AA	AA	TRUE	BB	BB	TRUE	AA	AA	TRUE	BB	BB	TRUE	AA	AA	BB	AA	BB		Dd2	FCC2	7G8		K1	V1_S		3D7			S.Lucia		HB3
273	MAL12-646259	[A/G]	G	G	A	BB	BB	TRUE	AA	AA	TRUE	BB	BB	TRUE	AA	AA	TRUE	BB	BB	BB	BB	BB		Dd2			FCC2	7G8		K1				3D7		HB3
274	MAL12-654995	[T/C]	G	G	A	BB	BB	TRUE	--	--	TRUE	BB	BB	TRUE	--	BB	FALSE	BB	BB	BB	BB	BB			Dd2	3D7	S.Lucia		V1_S	7G8	FCC2	K1				HB3
275	MAL12-659812	[A/T]	T	A	T	BB	BB	TRUE	AA	AA	TRUE	BB	BB	TRUE	AA	AA	TRUE	BB	BB	AA	BB	BB		K1				Dd2	7G8					HB3	S.Lucia	3D7
276	MAL12-698129	[T/G]	G	G	T	AA	AA	TRUE	BB	BB	TRUE	AA	AA	TRUE	AA	AA	TRUE	BB	BB	BB	BB	BB		K1	7G8			3D7	FCC2			Dd2		V1_S	HB3
277	MAL12-702015	[T/A]	A	T	A	AA	AA	TRUE	AA	AA	TRUE	AA	AA	TRUE	BB	BB	TRUE	AA	AA	AA	AA	BB		3D7	V1_S		FCC2	S.Lucia	7G8					Dd2			HB3
278	MAL12-726595	[A/G]	A	A	G	BB	BB	TRUE	BB	BB	TRUE	AA	AA	TRUE	AA	AA	TRUE	AA	AA	AA	AA	AA			S.Lucia	V1_S		7G8							3D7	HB3	Dd2
279	MAL12-767841	[A/G]	G	G	A	--	--	TRUE	--	BB	FALSE	--	--	TRUE	BB	--	FALSE	AA	--	BB	--	--			V1_S			K1	S.Lucia		3D7	Dd2		HB3		7G8	FCC2
280	MAL12-802737	[C/G]	G	C	G	AA	AA	TRUE	AA	AA	TRUE	BB	BB	TRUE	BB	BB	TRUE	BB	AA	AA	BB	BB		7G8		3D7								HB3		V1_S	Dd2
281	MAL12-837692	[A/G]	C	T	C	AA	AA	TRUE	AA	AA	TRUE	AA	AA	TRUE	AB	AA	FALSE	AA	AA	AB	AB	AB				S.Lucia	K1		HB3					FCC2	7G8		Dd2	3D7
282	MAL12-839896	[A/G]	G	A	G	BB	BB	TRUE	AA	AA	TRUE	BB	BB	TRUE	AA	AA	TRUE	AA	BB	BB	AA	BB			K1		3D7	HB3						V1_S	7G8		Dd2
283	MAL12-857238	[T/C]	A	A	G	BB	BB	TRUE	BB	BB	TRUE	AA	AA	TRUE	BB	BB	TRUE	BB	BB	AA	BB	AA		V1_S	Dd2	FCC2				7G8				3D7	HB3
284	MAL12-858494	[T/G]	C	C	A	BB	BB	TRUE	AA	AA	TRUE	BB	BB	TRUE	AA	AA	TRUE	BB	BB	BB	BB	AA			HB3		V1_S			K1		3D7		Dd2		7G8
285	MAL12-907255	[A/G]	A	G	A	BB	BB	TRUE	BB	BB	TRUE	AA	AA	TRUE	AA	AA	TRUE	BB	BB	AA	BB	BB			3D7			FCC2	7G8					S.Lucia		Dd2	V1_S	HB3
286	MAL12-943330	[A/G]	C	C	T	BB	BB	TRUE	AA	AA	TRUE	BB	BB	TRUE	AA	AA	TRUE	BB	BB	BB	BB	BB		FCC2	K1			3D7	7G8						Dd2	FCB	HB3	V1_S
287	MAL12-1078311	[T/C]	G	G	A	AA	AA	TRUE	AA	AA	TRUE	BB	BB	TRUE	AA	AA	TRUE	AA	AA	BB	AA	AA			K1	V1_S	7G8	Dd2						3D7		HB3	FCC2
288	MAL12-1098624	[A/G]	A	A	G	BB	BB	TRUE	BB	BB	TRUE	AA	AA	TRUE	BB	BB	TRUE	BB	BB	AA	AA	BB		HB3	FCC2		Dd2		S.Lucia							7G8	3D7
289	MAL12-1131596	[T/C]	G	G	A	AA	AA	TRUE	AA	AA	TRUE	BB	BB	TRUE	AA	AA	TRUE	AA	AA	BB	BB	BB		FCB	Dd2			V1_S	7G8	K1					3D7	FCC2	HB3
290	MAL12-1156125	[T/C]	T	T	C	BB	BB	TRUE	BB	BB	TRUE	AA	AA	TRUE	BB	BB	TRUE	AA	AA	AA	BB	BB		7G8	3D7		V1_S							S.Lucia	HB3
291	MAL12-1175809	[T/C]	G	G	A	--	--	TRUE	--	--	TRUE	--	--	TRUE	BB	BB	TRUE	--	--	--	--	--			K1	FCC2	Dd2	7G8		3D7					V1_S	HB3
292	MAL12-1212106	[A/G]	A	A	G	AA	AA	TRUE	BB	BB	TRUE	AA	AA	TRUE	BB	BB	TRUE	AA	BB	AA	AA	AA					7G8								3D7	HB3
293	MAL12-1214787	[T/C]	T	C	T	BB	BB	TRUE	AA	AA	TRUE	BB	BB	TRUE	AA	AA	TRUE	BB	BB	AA	BB	BB			V1_S	HB3	3D7								7G8
294	MAL12-1400880	[T/G]	C	C	A	BB	BB	TRUE	AA	AA	TRUE	BB	BB	TRUE	BB	BB	TRUE	BB	BB	BB	BB	BB		FCC2				S.Lucia						3D7		7G8	Dd2
295	MAL12-1598773	[T/C]	C	T	C	AA	AA	TRUE	BB	BB	TRUE	AA	AA	TRUE	BB	BB	TRUE	AA	AA	BB	AA	AA						K1	7G8	3D7		V1_S		Dd2		HB3
296	MAL12-1761552	[A/G]	T	T	C	BB	BB	TRUE	BB	BB	TRUE	AA	AA	TRUE	AA	AA	TRUE	AA	BB	AA	AA	AA			3D7	S.Lucia								Dd2	7G8
297	MAL12-1835479	[A/G]	C	T	C	BB	BB	TRUE	BB	BB	TRUE	BB	BB	TRUE	BB	BB	TRUE	BB	BB	BB	BB	BB		7G8	V1_S		K1	FCC2						Dd2		HB3	3D7
298	MAL12-1936912	[T/C]	G	G	A	AA	AA	TRUE	AA	AA	TRUE	AB	AB	TRUE	AA	AA	TRUE	AA	BB	BB	BB	AA		FCC2			K1	7G8	V1_S	Dd2				HB3			3D7
299	MAL12-1998790	[T/C]	A	A	G	BB	BB	TRUE	BB	BB	TRUE	AA	AA	TRUE	BB	BB	TRUE	BB	BB	AA	BB	BB		K1			V1_S	HB3							Dd2	3D7	7G8
300	MAL12-2046726	[T/C]	A	G	A	AA	AA	TRUE	BB	BB	TRUE	AA	AA	TRUE	BB	BB	TRUE	BB	BB	AA	BB	AA			7G8	3D7		FCC2						V1_S	Dd2	S.Lucia		HB3
301	MAL12-2048762	[T/C]	A	A	G	BB	BB	TRUE	AA	AA	TRUE	BB	BB	TRUE	AA	AA	TRUE	AA	BB	AA	BB	AA		Dd2	7G8		3D7				V1_S			HB3	S.Lucia	FCC2
302	MAL12-2050164	[T/G]	G	T	G	AA	AA	TRUE	BB	BB	TRUE	AA	AA	TRUE	BB	BB	TRUE	AA	AA	BB	AA	AA			K1			HB3		Dd2	FCC2			S.Lucia	7G8	3D7
303	MAL12-2119221	[T/C]	C	C	T	AA	AA	TRUE	BB	BB	TRUE	AA	AA	TRUE	BB	BB	TRUE	BB	BB	BB	BB	AA		7G8		3D7	FCB	Dd2			K1	FCC2				HB3
304	MAL13-150118	[A/G]	A	A	G	BB	BB	TRUE	BB	BB	TRUE	AA	AA	TRUE	BB	BB	TRUE	BB	AA	AA	AA	AA		K1	7G8	Dd2								3D7	HB3
305	MAL13-157016	[T/G]	A	A	C	BB	BB	TRUE	BB	BB	TRUE	--	--	TRUE	--	--	TRUE	--	--	AA	--	--		7G8		FCC2	Dd2	V1_S							S.Lucia	3D7	HB3
306	MAL13-159660	[A/T]	T	T	A	AA	AA	TRUE	AA	AA	TRUE	BB	BB	TRUE	BB	BB	TRUE	AA	AA	AA	BB	BB				V1_S	Dd2	K1		S.Lucia				HB3		3D7	7G8	FCC2
307	MAL13-208503	[A/G]	A	A	G	BB	BB	TRUE	AA	AA	TRUE	BB	BB	TRUE	BB	BB	TRUE	BB	BB	AA	BB	BB		V1_S			Dd2	7G8	HB3			FCC2		K1	S.Lucia	3D7	FCB
308	MAL13-353364	[C/G]	C	C	G	AA	AA	TRUE	BB	BB	TRUE	AA	AA	TRUE	AA	AA	TRUE	AA	AA	AA	AA	AA		FCC2		7G8					3D7				FCB	HB3	S.Lucia	K1	Dd2	V1_S
309	MAL13-639415	[A/C]	A	A	C	BB	BB	TRUE	AA	AA	TRUE	BB	BB	TRUE	AA	AA	TRUE	AA	BB	AA	AA	BB		FCC2					3D7	7G8				S.Lucia	HB3	V1_S	Dd2
310	MAL13-714924	[A/G]	T	T	C	BB	BB	TRUE	BB	BB	TRUE	AA	AA	TRUE	BB	BB	TRUE	BB	BB	AA	AA	BB		HB3	K1		Dd2			V1_S	FCC2				7G8	S.Lucia		3D7
311	MAL13-784757	[A/G]	G	A	G	BB	BB	TRUE	BB	BB	TRUE	BB	BB	TRUE	BB	BB	TRUE	BB	BB	BB	BB	BB		7G8		FCC2	V1_S	3D7						K1		HB3		Dd2
312	MAL13-853413	[A/G]	G	G	A	BB	BB	TRUE	AA	AA	TRUE	BB	BB	TRUE	BB	BB	TRUE	AA	AA	BB	AA	AA		3D7				K1	7G8					FCC2	HB3		Dd2
313	MAL13-942637	[A/G]	T	T	C	BB	BB	TRUE	AA	AA	TRUE	BB	BB	TRUE	AA	AA	TRUE	BB	BB	AA	BB	BB			K1	HB3		Dd2	FCC2	S.Lucia				7G8	3D7	V1_S
314	MAL13-1013875	[A/C]	G	T	G	AA	AA	TRUE	BB	BB	TRUE	AA	AA	TRUE	AA	AA	TRUE	AA	AA	BB	AA	AA			HB3	Dd2	3D7							V1_S	FCC2	7G8	S.Lucia
315	MAL13-1056653	[T/C]	T	C	T	BB	BB	TRUE	AA	AA	TRUE	BB	BB	TRUE	AA	AA	TRUE	AA	AA	AA	BB	BB		FCC2		7G8		Dd2							3D7	HB3
316	MAL13-1078290	[T/G]	G	T	G	--	AB	FALSE	BB	BB	TRUE	BB	BB	TRUE	AB	AB	TRUE	AA	BB	BB	AA	BB			FCC2			7G8	3D7					K1		Dd2	V1_S	FCB	HB3
317	MAL13-1147054	[T/C]	T	C	T	BB	BB	TRUE	BB	BB	TRUE	BB	BB	TRUE	BB	BB	TRUE	BB	BB	AA	BB	BB			FCC2	3D7	FCB	HB3		K1		Dd2				7G8
318	MAL13-1399233	[A/G]	G	G	A	AA	AA	TRUE	AA	AA	TRUE	BB	BB	TRUE	AA	AA	TRUE	AA	AA	BB	AA	AA		S.Lucia			K1	FCC2	HB3	Dd2				V1_S		3D7		7G8
319	MAL13-1466620	[C/G]	G	G	C	BB	BB	TRUE	BB	BB	TRUE	AA	AA	TRUE	BB	BB	TRUE	AA	AA	AA	BB	AA		HB3	Dd2	V1_S			FCB	K1					S.Lucia		3D7
320	MAL13-1482905	[A/G]	C	T	C	AA	AA	TRUE	AA	AA	TRUE	BB	BB	TRUE	AA	AA	TRUE	AA	AA	BB	AA	AA			HB3		Dd2			K1	7G8		FCC2		3D7	FCB	S.Lucia
321	MAL13-1596183	[A/G]	T	C	T	BB	BB	TRUE	BB	BB	TRUE	AA	AA	TRUE	BB	BB	TRUE	BB	BB	AA	BB	BB			7G8		Dd2				3D7			K1	FCC2	HB3
322	MAL13-1661997	[A/T]	A	T	A	AA	AA	TRUE	BB	BB	TRUE	AA	AA	TRUE	BB	BB	TRUE	AA	AA	BB	AA	AA		3D7					FCC2	HB3	7G8			S.Lucia		V1_S		K1	Dd2
323	MAL13-1675272	[T/C]	G	G	A	AA	AA	TRUE	AA	AA	TRUE	BB	BB	TRUE	BB	BB	TRUE	AA	AA	BB	AA	BB				3D7	HB3							S.Lucia	FCC2	V1_S	Dd2
324	MAL13-1709066	[A/G]	C	C	T	BB	BB	TRUE	BB	BB	TRUE	AA	AA	TRUE	BB	BB	TRUE	BB	BB	BB	BB	BB		3D7		V1_S		Dd2			7G8			K1	HB3	S.Lucia
325	MAL13-1716352	[T/C]	G	A	G	AA	AA	TRUE	AA	AA	TRUE	BB	BB	TRUE	AA	AA	TRUE	AA	AA	BB	AA	AA					K1	V1_S	FCB	Dd2	3D7	7G8		S.Lucia	HB3
326	MAL13-1777097	[G/C]	C	G	C	BB	BB	TRUE	BB	BB	TRUE	BB	BB	TRUE	AA	AA	TRUE	BB	BB	AA	BB	BB				7G8	3D7							V1_S	HB3	FCC2	Dd2
327	MAL13-2010440	[A/G]	C	T	C	AA	AA	TRUE	AA	AA	TRUE	AA	AA	TRUE	AA	AA	TRUE	AA	AA	BB	AA	AA		FCC2	K1		3D7	7G8	Dd2			V1_S			HB3	S.Lucia
328	MAL13-2013867	[A/C]	C	C	A	BB	BB	TRUE	AA	AA	TRUE	BB	BB	TRUE	BB	BB	TRUE	AA	AA	BB	AA	AA		HB3	3D7											V1_S	7G8
329	MAL13-2057632	[T/C]	G	G	A	AA	AA	TRUE	BB	BB	TRUE	BB	BB	TRUE	AA	AA	TRUE	AA	AA	BB	AA	BB		HB3	3D7			V1_S		FCC2					7G8	FCB		Dd2
330	MAL13-2383027	[A/G]	A	A	G	AA	AA	TRUE	BB	BB	TRUE	AA	AA	TRUE	BB	BB	TRUE	BB	AA	AA	AA	AA			HB3	Dd2	3D7								7G8	V1_S
331	MAL13-2470584	[T/C]	G	G	A	BB	BB	TRUE	AA	AA	TRUE	BB	BB	TRUE	AA	AA	TRUE	BB	BB	BB	BB	BB		S.Lucia	FCC2	7G8		V1_S		K1	3D7	Dd2		HB3
332	MAL13-2477441	[G/C]	C	C	G	AA	AA	TRUE	AA	AA	TRUE	BB	BB	TRUE	AA	AA	TRUE	AA	AA	BB	AA	AA		HB3	V1_S		3D7	K1						FCB	7G8	Dd2
333	MAL13-2553416	[G/C]	C	C	G	BB	BB	TRUE	AA	AA	TRUE	BB	BB	TRUE	AA	AA	TRUE	BB	BB	BB	BB	BB					7G8	3D7	V1_S						Dd2			K1	HB3
334	MAL13-2672190	[A/G]	A	A	G	BB	BB	TRUE	AA	AA	TRUE	--	--	TRUE	AA	AA	TRUE	BB	BB	AA	BB	BB						V1_S	HB3	Dd2	K1				FCC2	7G8	3D7
335	MAL13-2704604	[C/G]	G	G	C	AA	AA	TRUE	BB	BB	TRUE	AA	AA	TRUE	BB	BB	TRUE	BB	AA	BB	BB	BB		3D7	Dd2	7G8			S.Lucia						FCC2	HB3	V1_S
336	MAL13-2727793	[A/C]	T	T	G	AA	AA	TRUE	AB	AB	TRUE	AA	AA	TRUE	AB	AB	TRUE	AA	AA	AA	AB	BB			HB3			3D7							K1	Dd2	7G8	FCC2
337	MAL14-120299	[A/G]	T	C	T	BB	BB	TRUE	BB	BB	TRUE	BB	BB	TRUE	BB	BB	TRUE	BB	BB	AA	BB	BB		K1		V1_S			7G8		FCC2		Dd2	HB3		FCB	3D7
338	MAL14-201791	[A/C]	C	A	C	AA	AA	TRUE	AA	AA	TRUE	BB	BB	TRUE	AA	AA	TRUE	AA	AA	BB	AA	AA		HB3	K1	3D7								7G8	Dd2	FCC2	V1_S
339	MAL14-221707	[A/G]	C	C	T	BB	BB	TRUE	AA	AA	TRUE	BB	BB	TRUE	AA	AA	TRUE	BB	BB	BB	AA	BB		3D7		HB3			S.Lucia					K1		7G8	Dd2	V1_S	FCC2
340	MAL14-312693	[A/T]	T	A	T	BB	BB	TRUE	BB	BB	TRUE	AA	AA	TRUE	AA	AA	TRUE	BB	BB	AA	AA	BB			V1_S	3D7	S.Lucia	HB3	Dd2							FCC2	7G8
341	MAL14-334976	[G/C]	C	G	C	BB	BB	TRUE	AA	AA	TRUE	BB	BB	TRUE	BB	BB	TRUE	BB	BB	AA	BB	BB			7G8									Dd2	K1	V1_S	3D7	HB3
342	MAL14-442134	[A/T]	A	A	T	BB	BB	TRUE	AA	AA	TRUE	BB	BB	TRUE	AA	AA	TRUE	BB	BB	BB	BB	BB		Dd2	HB3			S.Lucia	3D7					7G8	K1			FCC2	FCB
343	MAL14-564339	[A/G]	C	T	C	AA	AA	TRUE	BB	BB	TRUE	AA	AA	TRUE	AA	AA	TRUE	AA	AA	BB	AA	AA		Dd2			HB3	FCC2						7G8			3D7
344	MAL14-580188	[A/G]	C	T	C	AA	AA	TRUE	AA	AA	TRUE	AA	AA	TRUE	AA	AA	TRUE	AA	AA	BB	AA	AA		S.Lucia	FCC2	V1_S		K1	HB3						3D7	Dd2	7G8
345	MAL14-722436	[T/C]	T	C	T	BB	BB	TRUE	BB	BB	TRUE	AA	AA	TRUE	BB	BB	TRUE	BB	BB	AA	BB	BB		S.Lucia	K1		HB3		V1_S						3D7	7G8	Dd2	FCC2
346	MAL14-832589	[A/G]	T	C	T	BB	BB	TRUE	BB	BB	TRUE	BB	BB	TRUE	AA	AA	TRUE	BB	BB	AA	BB	AA		HB3	3D7	Dd2								7G8	K1
347	MAL14-860816	[T/C]	G	G	A	BB	BB	TRUE	AA	AA	TRUE	AA	AA	TRUE	BB	BB	TRUE	BB	AA	BB	AA	BB			3D7		HB3	Dd2							FCC2	V1_S	7G8
348	MAL14-911764	[G/C]	G	C	G	AA	AA	TRUE	AA	AA	TRUE	BB	BB	TRUE	BB	BB	TRUE	AA	AA	BB	AA	AA		3D7	7G8									HB3	K1	Dd2
349	MAL14-1103685	[A/G]	T	C	T	BB	BB	TRUE	AA	AA	TRUE	BB	BB	TRUE	AA	AA	TRUE	BB	AA	AA	BB	BB		Dd2	V1_S	HB3	FCB		S.Lucia		K1				3D7	7G8
350	MAL14-1106081	[T/C]	C	C	T	AA	AB	FALSE	BB	BB	TRUE	AA	AB	FALSE	BB	BB	TRUE	BB	AA	BB	AB	AA		3D7			HB3							Dd2	7G8	FCC2	V1_S
351	MAL14-1161488	[A/C]	G	G	T	AA	AA	TRUE	BB	BB	TRUE	AA	AA	TRUE	BB	BB	TRUE	AA	AA	BB	AA	AA			7G8			3D7		Dd2					FCC2	V1_S	HB3
352	MAL14-1173745	[A/G]	G	G	A	BB	BB	TRUE	BB	BB	TRUE	BB	BB	TRUE	BB	BB	TRUE	BB	BB	BB	BB	BB		FCC2		K1			HB3	V1_S						7G8	S.Lucia	3D7
353	MAL14-1179582	[T/C]	T	C	T	--	--	TRUE	--	--	TRUE	--	--	TRUE	--	--	TRUE	--	--	AA	--	--		V1_S	7G8	S.Lucia	Dd2				3D7				HB3	FCC2
354	MAL14-1199721	[T/C]	T	T	C	AA	AA	TRUE	AA	AA	TRUE	BB	BB	TRUE	AA	AA	TRUE	BB	BB	AA	AA	BB		7G8	3D7									FCC2	V1_S	FCB	HB3
355	MAL14-1239414	[A/G]	A	G	A	AA	AB	FALSE	AA	AA	TRUE	AA	AA	TRUE	AA	AA	TRUE	AA	AA	AA	AA	AA		K1			7G8	V1_S						3D7	HB3	FCC2	Dd2
356	MAL14-1351143	[A/C]	T	G	T	AA	AA	TRUE	AA	AA	TRUE	AA	AA	TRUE	AA	AA	TRUE	AA	AA	AA	AA	AA		3D7	V1_S		Dd2	HB3								7G8
357	MAL14-1381429	[T/G]	C	C	A	BB	BB	TRUE	BB	BB	TRUE	AA	AA	TRUE	BB	BB	TRUE	AB	AB	BB	AB	AB		HB3		K1	FCC2		V1_S		S.Lucia	Dd2			7G8	3D7
358	MAL14-1384240	[T/C]	A	A	G	AA	AA	TRUE	--	--	TRUE	AA	AA	TRUE	--	AA	FALSE	AA	AA	AA	AA	--			S.Lucia		Dd2	FCC2			3D7			HB3
359	MAL14-1392975	[T/C]	C	C	T	AA	AA	TRUE	AA	AA	TRUE	BB	BB	TRUE	BB	BB	TRUE	AA	AA	BB	AA	BB			7G8	3D7								V1_S	FCC2	HB3
360	MAL14-1405313	[A/G]	A	G	A	BB	BB	TRUE	BB	BB	TRUE	AA	AA	TRUE	BB	BB	TRUE	BB	BB	AA	BB	BB			7G8		K1	3D7		Dd2	FCC2			HB3	S.Lucia	V1_S
361	MAL14-1454903	[T/C]	C	C	T	AA	AA	TRUE	BB	BB	TRUE	AA	AA	TRUE	AA	AA	TRUE	AA	AA	BB	AA	AA		FCC2	HB3	7G8	Dd2		V1_S							3D7	S.Lucia
362	MAL14-1482198	[T/C]	A	A	G	AA	AA	TRUE	BB	BB	TRUE	AA	AA	TRUE	BB	BB	TRUE	AA	AA	AA	BB	BB		HB3	V1_S	FCB	Dd2	K1	FCC2	S.Lucia						3D7		7G8
363	MAL14-1666060	[A/G]	T	C	T	BB	BB	TRUE	BB	BB	TRUE	AA	AA	TRUE	AA	AA	TRUE	BB	BB	AA	BB	BB			Dd2	FCC2	S.Lucia	3D7						HB3			K1	7G8	V1_S
364	MAL14-1755387	[A/G]	T	T	C	AA	AA	TRUE	--	--	TRUE	AA	AA	TRUE	AA	AA	TRUE	AA	AA	AA	AA	AA		S.Lucia	Dd2		K1	V1_S		7G8				HB3			3D7
365	MAL14-1792905	[A/G]	G	G	A	AA	AA	TRUE	AA	AA	TRUE	BB	BB	TRUE	BB	BB	TRUE	AA	AA	BB	AA	AA			V1_S	S.Lucia		Dd2	FCC2	K1		3D7		7G8	HB3
366	MAL14-1818960	[A/G]	T	C	T	AA	AA	TRUE	AA	AA	TRUE	BB	BB	TRUE	AA	AA	TRUE	BB	BB	AA	BB	AA		3D7		7G8									Dd2	V1_S	HB3
367	MAL14-1903017	[A/G]	C	C	T	BB	BB	TRUE	BB	BB	TRUE	AA	AA	TRUE	BB	BB	TRUE	BB	BB	BB	BB	BB			FCC2	7G8								3D7	Dd2	HB3
368	MAL14-2135724	[T/G]	G	G	T	BB	BB	TRUE	BB	BB	TRUE	BB	BB	TRUE	BB	BB	TRUE	BB	BB	BB	BB	BB		FCC2	7G8										3D7	HB3
369	MAL14-2181307	[A/T]	T	T	A	AA	AA	TRUE	AA	AA	TRUE	BB	BB	TRUE	AA	AA	TRUE	AA	AA	BB	AA	AA		HB3						3D7				S.Lucia		V1_S		Dd2	FCC2
370	MAL14-2245074	[A/G]	A	G	A	BB	BB	TRUE	BB	BB	TRUE	BB	BB	TRUE	AA	AA	TRUE	BB	BB	AA	BB	BB			Dd2	K1	FCC2	V1_S	S.Lucia	FCB						HB3	3D7
371	MAL14-2275535	[T/G]	A	C	A	BB	BB	TRUE	BB	BB	TRUE	AA	AA	TRUE	BB	BB	TRUE	BB	BB	AA	BB	BB			HB3		K1									7G8	3D7
372	MAL14-2373291	[T/A]	A	A	T	AA	AA	TRUE	BB	BB	TRUE	BB	BB	TRUE	AA	AA	TRUE	BB	BB	AA	BB	AA		K1	3D7		HB3		S.Lucia	Dd2				7G8
373	MAL14-2536420	[T/C]	A	G	A	BB	BB	TRUE	AA	AA	TRUE	BB	BB	TRUE	BB	BB	TRUE	BB	BB	AA	BB	BB			Dd2	K1	V1_S	HB3							7G8	3D7
374	MAL14-2615028	[A/G]	A	A	G	AA	AA	TRUE	BB	BB	TRUE	BB	BB	TRUE	AA	AA	TRUE	AA	AA	AA	AA	AA		7G8	Dd2			3D7	K1		V1_S			HB3
375	MAL14-2752309	[A/G]	C	C	T	AA	AA	TRUE	AA	AA	TRUE	BB	BB	TRUE	AA	AA	TRUE	AA	BB	BB	AA	AA			K1	FCC2		FCB		7G8	3D7			V1_S	HB3		Dd2
376	MAL14-2816701	[A/G]	T	C	T	AA	AA	TRUE	AA	AA	TRUE	BB	BB	TRUE	AA	AB	FALSE	AA	BB	AA	BB	BB		FCC2	Dd2	FCB		HB3							S.Lucia	3D7	V1_S
377	MAL14-2919418	[T/C]	C	T	C	BB	BB	TRUE	BB	BB	TRUE	AA	AA	TRUE	BB	BB	TRUE	BB	AA	BB	BB	AA			S.Lucia	V1_S	Dd2	7G8						HB3		3D7
378	MAL14-3001159	[T/C]	C	C	T	AA	AA	TRUE	BB	BB	TRUE	BB	BB	TRUE	AA	AA	TRUE	AA	AA	BB	AA	AA			3D7		Dd2	FCC2	7G8			V1_S			HB3
379	MAL14-3009282	[T/A]	A	T	A	AA	AA	TRUE	BB	BB	TRUE	AA	AA	TRUE	AA	AA	TRUE	AA	AA	BB	AA	AA				K1	7G8	FCC2		V1_S	FCB			HB3	Dd2	3D7
380	MAL14-3017815	[T/C]	T	C	T	BB	BB	TRUE	BB	BB	TRUE	AA	AA	TRUE	BB	BB	TRUE	BB	BB	AA	BB	BB		7G8		V1_S			K1						HB3	3D7	Dd2
381	MAL14-3043465	[T/G]	A	A	C	AA	AA	TRUE	AA	AA	TRUE	BB	BB	TRUE	AA	AA	TRUE	AA	AA	AA	AA	AA		Dd2	S.Lucia	FCC2	V1_S	HB3		K1						3D7	7G8
382	MAL14-3121659	[A/T]	T	A	T	AA	AA	TRUE	AA	AA	TRUE	BB	BB	TRUE	AA	AA	TRUE	AA	AA	BB	AA	AA			K1	Dd2	V1_S	HB3						S.Lucia	FCC2		3D7
383	MAL14-3124740	[A/G]	A	A	G	AA	AA	TRUE	BB	BB	TRUE	AA	AA	TRUE	BB	BB	TRUE	AA	AA	AA	AA	BB		K1	S.Lucia	Dd2	3D7								7G8	HB3	V1_S
384	MAL14-3126540	[A/G]	G	G	A	AA	AA	TRUE	AA	AA	TRUE	BB	BB	TRUE	AA	AA	TRUE	BB	BB	BB	AA	BB		Dd2	HB3			FCC2	K1					3D7	7G8	S.Lucia
																							Average
% of concordance between controls at different plates							98.1771			98.6979			98.4375			93.75		ND	ND	ND	ND	ND	97.2656
% of concordance between controls and SNPs from PlasmoDb							97.55			95.96			95.12			87.36		91.53	95.89	99.43	92.75	92.3	94.21
